# Supplementary material for: A Greedy Algorithm-Based Stem Cell LncRNA Signature Identifies a Novel Subgroup of Lung Adenocarcinoma Patients With Poor Prognosis
Source: Front Oncol. 2020 Aug 11;10:1203. doi: 10.3389/fonc.2020.01203 (PMC7431877; doi:10.3389/fonc.2020.01203)
Supplement: Supplementary file 2 [file Data_Sheet_2.xlsx]

## Sheet: Supplementary Table ST1
Supplementary Table ST1: Expression of 198 stemnness associated LncRNAs in ESC, NL and LUAD
Expression pattern	Geneid	gene_name	H7_r1	H7_r2	HUES1_r1	HUES1_r2	HUES8_r1	HUES8_r2	HUES9_r1	HUES9_r2	ESC count avg	avg Normal	Avg tumor	fold	t.test- p value	Corrected p value	TCGA-44-3398-11B-01R-1758-07	TCGA-91-6847-11A-01R-1949-07	TCGA-44-6145-11A-01R-1858-07	TCGA-49-6744-11A-01R-1858-07	TCGA-44-6144-11A-01R-1755-07	TCGA-44-6778-11A-01R-1858-07	TCGA-49-4490-11A-01R-1858-07	TCGA-55-6984-11A-01R-1949-07	TCGA-91-6828-11A-01R-1858-07	TCGA-91-6829-11A-01R-1858-07	TCGA-38-4627-11A-01R-1758-07	TCGA-49-6761-11A-01R-1949-07	TCGA-55-6982-11A-01R-1949-07	TCGA-44-2668-11A-01R-1758-07	TCGA-38-4625-11A-01R-1758-07	TCGA-50-5931-11A-01R-1858-07	TCGA-55-6983-11A-01R-1949-07	TCGA-44-5645-11A-01R-1628-07	TCGA-44-2657-11A-01R-1758-07	TCGA-38-4632-11A-01R-1755-07	TCGA-44-6776-11A-01R-1858-07	TCGA-50-5932-11A-01R-1755-07	TCGA-44-2661-11A-01R-1758-07	TCGA-91-6849-11A-01R-1949-07	TCGA-55-6979-11A-01R-1949-07	TCGA-50-6595-11A-01R-1858-07	TCGA-91-6836-11A-01R-1858-07	TCGA-55-6981-11A-01R-1949-07	TCGA-73-4676-11A-01R-1755-07	TCGA-49-6745-11A-01R-1858-07	TCGA-44-6148-11A-01R-1858-07	TCGA-55-6985-11A-01R-1949-07	TCGA-55-6970-11A-01R-1949-07
			Embryonic Stem cells expression									fold calculation Normal vs tumor					Normal samples
Overexpressed	ENSG00000230426	ERVMER61-1	4	9	20	23	0	0	1	1	7.25	0.0169492	8.08969	477.292	1.19325e-05	0.00780384	0	0	0	0	0	0	0	0	0	0	0	0	0	0	0	0	0	0	0	0	0	1	0	0	0	0	0	0	0	0	0	0	0
	ENSG00000250103	RP11-380D23.2	17	10	13	12	5	9	17	25	13.5	0.0169492	7.20992	425.385	9.39847e-07	0.00061466	0	0	0	0	0	0	0	0	0	0	0	0	0	0	0	0	0	0	0	0	0	0	1	0	0	0	0	0	0	0	0	0	0
	ENSG00000259203	RP11-209K10.2	155	166	76	53	35	40	27	25	72.125	0.0508475	13.9714	274.77	1.04921e-17	6.86182e-15	0	0	0	0	0	0	0	0	0	0	0	0	0	0	0	0	0	0	0	0	0	0	0	0	0	1	0	0	0	0	0	0	0
	ENSG00000233221	AC133785.1	26	21	16	20	18	24	18	16	19.875	0.152542	35.75	234.361	3.49351e-18	2.28476e-15	0	0	0	0	0	0	1	0	0	0	0	0	0	0	0	0	0	0	1	0	0	0	0	0	0	0	0	0	1	0	0	0	0
	ENSG00000272328	RP4-594A5.1	68	59	32	43	49	38	44	35	46	0.0677966	14.4294	212.833	1.87539e-42	1.2265e-39	0	0	0	0	0	0	3	0	1	0	0	0	0	0	0	0	0	0	0	0	0	0	0	0	0	0	0	0	0	0	0	0	0
	ENSG00000251138	RP11-81H3.2	10	5	11	11	10	15	39	35	17	0.254237	53.9237	212.1	3.78488e-19	2.47531e-16	0	0	1	0	0	0	0	0	0	0	0	0	0	0	0	0	0	0	0	0	6	0	0	1	0	0	0	0	0	1	0	2	0
	ENSG00000233854	POU6F2-AS2	13	13	5	7	19	29	14	13	14.125	0.0847458	17.4122	205.464	5.85499e-18	3.82916e-15	0	0	0	0	0	1	0	0	0	1	0	0	0	1	0	0	0	0	0	0	0	0	0	0	0	0	0	0	1	0	0	0	0
	ENSG00000230798	FOXD3-AS1	878	869	443	495	487	419	857	841	661.125	0.338983	67.6088	199.446	3.53409e-24	2.3113e-21	0	0	0	0	0	1	1	0	1	0	1	0	0	0	2	0	1	0	0	0	0	0	0	0	0	0	0	0	0	0	2	0	0
	ENSG00000249413	RP11-25H12.1	1	7	11	2	3	2	8	14	6	0.0338983	6.33588	186.908	1.01078e-20	6.61052e-18	0	0	0	0	0	0	0	0	0	0	0	0	0	0	0	0	0	1	0	0	0	0	0	0	0	0	0	0	0	0	0	0	0
	ENSG00000259439	RP11-89K21.1	22	19	771	750	665	669	50	66	376.5	0.559322	86.0305	153.812	2.35255e-22	1.53857e-19	1	1	0	1	0	0	0	1	0	1	1	1	0	0	0	0	0	0	1	2	0	0	0	0	1	1	0	2	0	0	1	2	0
	ENSG00000225548	AC098973.2	53	54	68	91	65	85	105	104	78.125	0.355932	41.5534	116.745	2.14174e-15	1.4007e-12	0	0	0	0	0	2	0	1	0	0	0	0	0	0	0	0	0	0	0	0	0	1	0	0	1	0	0	0	0	1	0	7	0
	ENSG00000231131	LINC01468	0	1	14	33	21	14	8	11	12.75	0.186441	20.9828	112.544	4.13137e-05	0.0270192	0	0	1	0	1	0	3	0	0	1	1	0	0	0	0	0	0	0	0	1	0	0	0	0	0	0	0	0	0	0	0	0	1
	ENSG00000230316	FEZF1-AS1	1014	1047	6477	6287	5278	5211	2873	2994	3897.62	4.33898	427.052	98.422	1.54814e-16	1.01248e-13	5	5	5	2	2	1	4	8	13	14	4	3	2	8	6	0	4	9	1	1	4	2	1	3	2	4	0	4	2	1	10	7	1
	ENSG00000248131	LINC01194	376	414	321	322	223	244	159	135	274.25	0.389831	35.3321	90.6344	3.42643e-13	2.24089e-10	0	0	0	0	0	2	0	0	0	0	0	0	0	0	0	0	0	0	0	0	0	0	0	0	0	19	0	0	0	0	0	1	0
	ENSG00000250682	LINC00491	105	89	74	95	77	88	105	98	91.375	0.338983	29.8073	87.9314	4.97479e-17	3.25351e-14	0	0	0	2	0	0	1	1	1	1	1	0	3	1	1	0	0	0	0	0	0	1	0	0	1	0	0	0	1	0	0	1	0
	ENSG00000253477	RP11-1C8.4	37	23	17	25	18	19	24	23	23.25	0.135593	11.8187	87.1629	3.8442e-15	2.5141e-12	0	0	0	0	0	0	0	1	0	0	0	0	0	0	0	0	0	1	0	0	0	0	0	0	0	0	1	1	0	0	3	0	0
	ENSG00000231532	LINC01249	12	14	11	9	17	12	16	12	12.875	0.0847458	6.87977	81.1813	4.13749e-06	0.00270592	0	0	0	0	1	1	0	1	0	0	0	0	0	0	0	0	0	0	0	0	0	0	0	0	0	0	0	0	0	0	0	0	0
	ENSG00000257842	NOVA1-AS1	16	11	15	15	17	23	39	24	20	0.508475	41.0592	80.7497	2.52706e-24	1.6527e-21	0	1	1	1	0	0	0	0	2	0	0	0	0	0	0	0	2	0	0	0	3	0	0	0	0	0	0	0	0	0	0	8	0
	ENSG00000179066	CTD-2527I21.15	10	11	9	11	8	12	5	6	9	0.762712	59.2996	77.7484	7.362e-37	4.81474e-34	1	1	0	0	0	0	1	0	4	2	1	0	0	0	0	0	1	0	3	1	2	0	0	0	0	0	0	0	1	0	3	2	0
	ENSG00000225882	LINC01456	15	16	24	24	17	12	39	28	21.875	0.0677966	5.08588	75.0167	1.71403e-07	0.000112097	0	0	0	0	0	0	1	0	0	0	0	0	0	0	0	0	0	0	0	0	0	0	0	1	0	0	0	0	0	0	1	0	0
	ENSG00000229970	AC007128.1	183	144	115	111	99	97	110	92	118.875	0.728814	47.7901	65.5724	2.3497e-38	1.5367e-35	1	0	0	0	0	4	0	0	1	0	0	0	0	1	1	0	0	0	1	2	0	1	1	1	1	1	1	0	0	0	1	4	1
	ENSG00000249550	LINC01234	110	98	120	128	121	126	100	135	117.25	0.983051	64.3721	65.482	7.87089e-12	5.14756e-09	2	0	2	1	1	0	32	0	0	0	0	0	0	1	1	1	0	0	1	0	1	1	0	0	0	1	0	0	0	1	1	1	0
	ENSG00000254560	BBOX1-AS1	50	54	34	38	73	51	49	42	48.875	1.61017	102.166	63.4505	2.0073e-37	1.31277e-34	1	1	0	0	2	5	8	0	1	3	2	1	0	1	0	0	0	0	2	0	3	3	1	0	1	0	0	5	2	0	4	10	0
	ENSG00000237978	KCNMB2-AS1	66	72	93	97	103	74	58	65	78.5	1.86441	112.737	60.4678	2.81303e-33	1.83972e-30	2	2	1	0	1	5	0	4	0	0	0	1	3	0	1	0	1	2	2	1	1	2	1	2	2	3	4	2	0	0	9	6	0
	ENSG00000260763	RP11-445O3.3	13	14	15	11	22	19	35	34	20.375	0.254237	15.1698	59.6681	3.72151e-11	2.43387e-08	0	0	1	2	0	0	0	0	0	0	0	0	1	0	1	0	0	0	1	1	0	0	0	0	0	1	0	0	0	0	0	3	0
	ENSG00000271830	RP11-1C8.7	9	15	12	9	6	6	9	5	8.875	0.152542	8.80344	57.7114	1.40739e-15	9.20431e-13	0	0	0	0	0	1	0	1	0	0	0	0	0	0	0	0	0	0	0	0	0	0	0	0	0	0	0	2	0	0	4	0	0
	ENSG00000249395	CASC9	84	76	94	116	61	49	112	140	91.5	3.61017	197.616	54.7388	1.89134e-22	1.23693e-19	12	0	11	1	0	0	1	8	7	0	9	0	0	1	22	0	1	0	0	0	25	2	0	0	0	2	0	0	6	0	0	9	0
	ENSG00000229404	LINC00858	38	43	50	43	59	58	87	80	57.25	1.33898	70.8244	52.8942	8.3804e-20	5.48078e-17	1	0	1	1	0	1	1	0	0	1	1	1	0	1	1	0	0	2	0	0	0	1	1	0	1	0	0	0	1	0	0	22	0
	ENSG00000259485	CTD-2147F2.1	92	116	120	122	164	177	113	172	134.5	0.644068	33.1908	51.5331	6.75347e-11	4.41677e-08	2	0	0	1	1	1	0	1	0	2	2	1	1	0	0	0	0	1	0	0	1	0	1	0	0	0	1	0	0	1	0	1	2
	ENSG00000225206	MIR137HG	3	3	6	7	6	1	6	9	5.125	0.271186	13.1145	48.3597	6.63156e-08	4.33704e-05	1	0	1	0	0	0	0	0	0	3	0	0	0	0	0	0	1	0	0	0	0	0	0	0	0	0	0	1	0	0	0	4	0
	ENSG00000253706	RP11-758M4.4	58	71	40	46	36	48	72	57	53.5	0.610169	28.7214	47.0711	1.79804e-08	1.17592e-05	1	0	0	0	0	3	3	1	0	0	0	0	0	1	4	2	2	0	0	2	0	1	2	0	1	0	1	0	0	0	0	2	0
	ENSG00000258053	CTD-2021H9.3	30	26	15	11	21	19	12	10	18	1.13559	49.7576	43.8164	2.77694e-13	1.81612e-10	0	0	0	1	2	4	1	3	0	3	0	0	1	0	0	2	0	0	0	0	0	1	1	0	0	2	0	2	3	1	5	0	0
	ENSG00000226476	RP11-776H12.1	40	32	30	30	30	30	52	44	36	1.11864	48.2653	43.1462	1.12623e-19	7.36553e-17	5	0	1	0	0	10	2	1	0	0	0	0	2	1	2	0	0	0	0	0	4	2	3	1	0	5	0	1	0	1	0	1	0
	ENSG00000259306	RP11-108K3.2	5	3	11	8	3	10	5	12	7.125	0.186441	7.5687	40.5958	7.4425e-24	4.8674e-21	0	0	0	1	0	1	1	0	0	0	0	0	0	0	0	0	0	0	0	0	1	0	0	0	0	0	0	0	0	0	0	2	0
	ENSG00000251129	RP11-734I18.1	4	1	14	5	1	7	15	15	7.75	0.491525	19.6718	40.0218	2.0323e-06	0.00132912	0	0	0	0	0	4	0	2	0	0	0	0	0	0	0	0	0	0	0	0	0	0	0	0	1	1	2	0	0	0	1	0	1
	ENSG00000266869	RP6-114E22.1	11	19	13	6	5	6	14	11	10.625	0.508475	19.9752	39.2845	1.61724e-23	1.05767e-20	3	0	0	0	0	1	2	4	0	0	0	1	0	0	0	0	0	0	0	0	0	1	1	0	0	2	0	2	0	2	1	5	1
	ENSG00000262772	RP11-353N14.2	2	2	5	10	4	1	17	15	7	2.25424	86.6698	38.4475	9.05401e-47	5.92132e-44	4	2	2	0	1	0	0	3	1	1	0	0	4	1	4	2	0	4	2	0	1	0	0	0	2	7	3	6	0	1	6	21	3
	ENSG00000253187	HOXA10-AS	34	30	8	10	6	5	0	0	11.625	0.152542	5.8416	38.295	5.37398e-09	3.51458e-06	0	0	0	0	1	0	0	0	0	0	1	0	0	0	0	0	0	0	1	0	0	0	0	0	0	0	0	0	0	0	1	0	0
	ENSG00000248740	RP11-328K4.1	16	10	15	15	12	17	14	23	15.25	0.220339	8.25382	37.4596	6.71455e-17	4.39132e-14	0	0	0	0	0	0	0	0	0	0	0	0	0	0	2	3	0	1	0	0	0	0	0	0	0	0	0	0	1	0	1	1	0
	ENSG00000257185	RP11-626P14.2	4	9	13	12	22	18	14	17	13.625	0.254237	9.23092	36.3083	1.6634e-14	1.08786e-11	0	1	0	0	0	1	0	1	0	1	0	0	0	0	0	0	0	0	0	0	0	0	0	0	0	0	0	0	0	0	1	5	0
	ENSG00000270460	RP11-796E10.1	14	17	13	15	10	13	20	10	14	0.423729	14.7156	34.7289	8.385e-39	5.48379e-36	0	0	1	0	0	0	1	1	0	0	0	0	1	0	0	0	0	0	1	1	1	0	0	2	0	0	0	1	1	1	3	3	0
	ENSG00000261121	RP11-496D24.2	4	4	2	3	14	11	5	6	6.125	0.237288	7.93511	33.4408	4.49257e-29	2.93814e-26	1	0	0	1	0	1	0	0	0	0	1	0	0	0	0	0	0	1	0	0	0	0	1	0	0	0	0	0	0	0	0	1	0
	ENSG00000253931	RP11-909N17.2	42	34	55	35	72	69	102	108	64.625	0.813559	26.334	32.3688	6.19464e-05	0.040513	1	3	1	0	0	0	0	3	5	1	0	0	2	1	1	0	0	0	1	0	0	0	0	0	0	1	1	1	0	0	0	3	1
	ENSG00000259240	RP11-108K3.1	8	7	8	11	9	4	7	9	7.875	0.271186	8.57824	31.6323	1.69225e-32	1.10673e-29	1	1	0	0	0	0	0	0	0	0	0	0	0	0	0	0	1	0	1	0	1	1	1	0	0	0	0	0	0	0	1	1	1
	ENSG00000231764	DLX6-AS1	3	0	40	44	43	72	8	5	26.875	2.61017	81.8359	31.3527	4.03751e-18	2.64053e-15	2	0	0	1	0	0	2	0	1	1	41	4	3	0	0	0	1	0	13	0	1	0	3	1	0	2	0	1	0	0	2	1	1
	ENSG00000248538	RP11-10A14.5	5	3	4	4	2	2	14	18	6.5	2.13559	66.8645	31.3096	5.78132e-12	3.78098e-09	4	1	3	2	0	4	2	0	1	1	4	1	2	1	0	0	3	1	4	3	3	2	3	2	1	6	2	2	0	4	2	3	1
	ENSG00000258815	RP11-408B11.2	35	32	34	20	27	43	60	55	38.25	0.389831	11.9542	30.6651	7.85562e-13	5.13758e-10	3	0	1	1	0	0	1	0	0	0	0	0	0	0	0	1	0	1	0	0	0	0	0	0	0	0	1	1	0	0	0	0	0
	ENSG00000272763	RP11-357H14.17	14	15	4	3	2	7	0	0	5.625	2.35593	71.5821	30.3838	4.37564e-20	2.86167e-17	8	1	2	2	3	1	20	3	0	0	3	1	9	0	0	0	2	2	4	0	0	3	9	0	1	2	0	0	0	2	3	3	3
	ENSG00000240990	HOXA11-AS	11	12	10	6	4	6	0	0	6.125	0.677966	20.4408	30.1502	4.30057e-07	0.000281257	3	0	0	0	1	0	2	0	0	4	2	0	0	1	2	1	0	0	0	1	1	0	2	0	0	0	1	0	0	0	0	2	0
	ENSG00000245526	LINC00461	16	11	111	103	35	34	19	22	43.875	0.389831	11.6221	29.8133	2.42869e-33	1.58836e-30	3	1	1	0	0	0	0	1	1	0	0	0	2	0	2	0	0	0	2	0	0	0	0	0	0	0	0	0	0	0	0	0	3
	ENSG00000254338	MAFA-AS1	24	23	26	25	50	42	63	40	36.625	0.610169	16.958	27.7923	6.07931e-05	0.0397587	6	1	0	0	0	0	0	2	0	1	0	0	0	1	1	1	0	1	0	0	2	1	0	0	2	0	0	1	0	1	0	0	0
	ENSG00000225554	RP11-527D7.1	20	26	5	6	10	12	38	33	18.75	0.288136	7.8626	27.2878	1.28162e-15	8.38176e-13	0	0	1	0	0	0	0	0	1	0	0	0	0	1	0	0	0	0	3	0	0	1	0	0	1	0	0	0	0	2	2	1	0
	ENSG00000236947	RP11-98G7.1	12	12	9	7	10	6	2	6	8	0.881356	23.6851	26.8735	7.18127e-31	4.69655e-28	1	1	1	1	0	3	0	7	1	0	1	0	2	0	1	2	1	0	2	0	1	0	3	1	0	0	0	0	0	1	1	0	1
	ENSG00000189229	AC069277.2	11	17	126	123	136	145	20	22	75	0.610169	16.3874	26.8571	1.24072e-11	8.1143e-09	3	0	1	0	0	1	0	0	0	0	0	0	1	1	1	0	1	5	0	0	0	0	2	0	0	5	0	0	2	0	3	0	0
	ENSG00000253661	ZFHX4-AS1	4	5	6	11	13	9	206	206	57.5	0.305085	8.08206	26.4912	1.74361e-06	0.00114032	1	0	0	1	0	6	0	0	0	0	0	0	0	0	0	0	0	0	0	1	0	0	1	0	0	0	0	0	0	0	0	0	1
	ENSG00000250337	LINC01021	2023	2148	2060	2048	1570	1568	2930	2849	2149.5	1.30508	33.9237	25.9935	2.84385e-11	1.85988e-08	3	0	1	0	0	4	1	1	0	3	1	0	3	0	0	1	0	2	1	0	1	7	2	1	0	2	0	0	0	1	2	1	4
	ENSG00000225872	LINC01529	9	2	4	6	19	20	11	10	10.125	0.59322	15.0363	25.3468	2.00938e-14	1.31414e-11	4	0	2	1	1	2	0	1	1	1	0	0	1	0	1	0	0	0	3	0	0	0	1	0	0	0	0	0	0	0	0	0	0
	ENSG00000273443	RP11-54O7.18	20	10	6	9	13	12	13	11	11.75	1.01695	25.0725	24.6546	4.87962e-31	3.19127e-28	0	0	3	1	1	1	0	0	0	2	0	0	1	3	1	1	1	0	0	1	3	0	4	0	0	3	0	0	1	0	0	2	0
	ENSG00000228705	LINC00659	14	12	6	6	4	4	5	4	6.875	0.355932	8.22901	23.1196	7.75523e-07	0.000507192	1	0	0	1	0	1	2	3	0	0	0	0	0	1	0	0	0	0	2	2	0	0	1	0	0	2	0	0	0	0	0	0	0
	ENSG00000244649	CTD-2377D24.6	16	15	7	4	1	2	0	0	5.625	2.71186	61.3225	22.6127	1.33083e-12	8.70363e-10	10	0	0	1	1	4	1	4	3	1	4	2	5	1	2	3	3	2	10	1	1	3	3	1	8	5	0	2	1	0	1	3	8
	ENSG00000259129	LINC00648	99	127	46	50	57	55	256	259	118.625	3.40678	75.9809	22.3029	1.71967e-12	1.12466e-09	6	2	1	4	3	3	2	0	0	2	1	4	2	7	0	2	2	6	4	0	10	5	5	1	2	3	3	5	3	1	3	6	3
	ENSG00000267284	RP11-397A16.1	49	39	45	65	66	63	71	80	59.75	0.288136	6.37023	22.1084	2.29629e-11	1.50177e-08	0	0	0	0	0	1	0	1	0	0	0	1	0	1	2	0	0	0	0	0	0	0	0	1	1	0	0	0	0	0	1	1	0
	ENSG00000254349	FLJ39080	15	21	9	18	28	29	20	22	20.25	0.694915	15.0687	21.6842	3.85639e-17	2.52208e-14	0	0	0	0	0	2	1	0	0	2	0	0	0	3	0	0	4	0	0	0	2	1	0	0	2	0	0	0	1	0	0	1	1
	ENSG00000205334	LINC01460	14	28	20	28	25	24	34	23	24.5	3.22034	69.2595	21.5069	1.79892e-32	1.17649e-29	4	0	11	0	1	4	1	4	2	3	8	5	1	17	1	0	3	1	1	2	0	1	4	1	3	1	1	1	1	1	1	10	1
	ENSG00000249379	RP1-27K12.4	32	32	32	29	19	36	31	21	29	1.38983	29.6756	21.3519	2.53745e-06	0.00165949	1	1	2	2	6	2	0	1	3	2	0	1	2	2	0	0	1	2	0	0	3	1	0	1	0	0	1	1	0	1	4	6	2
	ENSG00000254988	CTD-2547H18.1	3	0	12	9	11	13	7	8	7.875	2.57627	54.9466	21.3279	3.46378e-24	2.26531e-21	6	3	1	0	3	1	2	7	3	7	0	1	2	7	2	0	0	1	0	8	2	0	1	5	2	1	3	1	0	9	4	12	0
	ENSG00000270919	RP11-379K22.3	19	20	38	44	42	36	41	38	34.75	1.0339	21.5115	20.8062	2.31486e-05	0.0151392	2	2	1	0	1	1	0	1	2	1	0	0	1	4	0	0	0	0	1	0	1	1	1	0	0	1	2	1	0	0	1	2	0
	ENSG00000267374	RP11-244M2.1	12	11	29	40	92	72	9	10	34.375	2.44068	47.2538	19.3609	3.99215e-25	2.61087e-22	13	1	0	1	1	3	3	2	1	3	6	0	1	1	1	2	6	1	4	5	7	2	4	2	0	4	0	3	0	3	5	6	2
	ENSG00000233718	MYCNOS	304	295	366	391	373	342	272	242	323.125	0.542373	10.3969	19.1694	3.51925e-06	0.00230159	0	0	0	0	0	0	2	0	0	0	2	2	0	0	2	0	0	0	0	0	0	0	1	0	1	1	0	0	0	0	0	0	0
	ENSG00000261762	RP11-650L12.2	167	170	243	242	238	267	207	196	216.25	4.71186	88.9504	18.878	2.30172e-18	1.50533e-15	12	1	4	1	3	9	6	9	3	8	1	3	1	5	5	0	0	3	5	3	0	2	3	3	4	9	0	1	4	2	3	7	2
	ENSG00000267750	RUNDC3A-AS1	73	91	98	117	162	140	135	127	117.875	4.9322	88.9733	18.0393	4.0432e-53	2.64425e-50	9	3	8	6	5	4	1	10	1	13	0	1	7	2	1	5	8	3	8	0	2	2	9	5	4	9	4	6	2	2	7	21	2
	ENSG00000263551	RP11-78F17.1	35	22	25	28	38	38	79	77	42.75	0.440678	7.75382	17.5952	1.15637e-13	7.56263e-11	1	0	0	0	2	0	0	0	0	0	0	0	0	0	2	0	0	0	1	0	0	0	0	0	0	0	0	0	0	0	4	2	1
	ENSG00000230699	RP11-54O7.1	83	67	233	272	294	273	431	507	270	1.50847	26.0095	17.2423	6.04969e-12	3.95649e-09	2	0	2	4	2	5	0	1	1	0	2	0	1	2	0	2	0	1	2	0	1	2	1	1	0	2	1	4	1	1	0	3	5
	ENSG00000203721	LINC00862	13	15	15	9	19	8	10	6	11.875	2.10169	36.0248	17.1408	1.14856e-32	7.51156e-30	4	2	2	1	0	4	1	4	3	2	0	0	3	0	2	0	2	1	4	0	2	0	2	2	1	6	2	2	1	1	2	5	0
	ENSG00000255983	RP11-1038A11.1	47	44	133	131	69	72	95	90	85.125	1.01695	17.2634	16.9756	3.48123e-19	2.27673e-16	1	0	0	0	0	0	1	0	4	1	0	0	1	1	0	0	0	0	2	0	1	0	1	3	0	3	2	2	0	0	0	2	0
	ENSG00000260597	AC012531.25	20	23	7	4	1	2	0	0	7.125	0.779661	13.0744	16.7694	3.14829e-17	2.05898e-14	0	1	0	2	0	0	1	0	0	1	0	1	0	0	1	0	0	0	1	0	1	0	4	0	0	4	0	0	0	0	1	1	1
	ENSG00000263745	RP11-161I6.2	14	16	7	9	8	11	14	12	11.375	1.35593	22.4943	16.5895	1.5235e-17	9.96372e-15	0	0	0	2	0	0	4	8	1	0	6	1	0	1	1	1	0	1	1	1	0	0	0	0	0	0	0	0	0	0	6	5	0
	ENSG00000256443	RP11-794G24.1	30	28	51	62	45	50	59	77	50.25	2.64407	43.3779	16.4057	3.37291e-42	2.20588e-39	3	0	1	6	1	4	3	2	2	4	1	1	1	1	3	2	2	4	1	0	3	3	4	0	0	0	3	13	0	2	11	11	3
	ENSG00000234352	AC009264.1	47	41	29	29	43	43	30	31	36.625	0.610169	9.59733	15.729	1.76435e-08	1.15389e-05	0	1	0	1	0	6	0	2	0	0	0	0	0	0	0	0	1	0	0	0	3	0	1	0	0	2	0	2	0	1	0	3	0
	ENSG00000262920	RP11-1260E13.1	4	1	7	5	9	6	12	18	7.75	4.62712	68.9198	14.8948	1.27954e-10	8.36819e-08	3	6	7	3	2	3	1	11	6	3	2	3	14	5	2	4	9	0	8	1	3	2	5	4	4	4	3	2	2	4	9	9	3
	ENSG00000272438	RP11-54O7.16	11	7	32	42	28	38	60	54	34	0.457627	6.80725	14.8751	3.82429e-19	2.50109e-16	3	0	0	0	0	0	0	1	0	0	5	0	1	0	0	0	0	0	0	0	0	0	2	0	0	1	2	0	0	0	2	0	0
	ENSG00000237594	AP000251.3	58	50	38	49	52	45	44	70	50.75	1.32203	19.5534	14.7904	1.97623e-32	1.29245e-29	2	3	0	1	0	0	1	1	3	1	2	0	0	1	1	0	2	1	6	0	0	0	0	2	1	0	0	1	1	1	6	3	0
	ENSG00000256232	RP11-771K4.1	12	16	13	12	19	25	7	14	14.75	0.966102	14.1947	14.6927	6.10794e-15	3.99459e-12	1	2	0	1	0	0	3	1	0	0	1	0	1	1	4	2	1	0	0	1	2	0	0	0	2	0	0	0	0	2	2	0	2
	ENSG00000232006	AC005537.2	6	8	8	7	2	8	18	10	8.375	2.32203	33.2481	14.3185	3.80134e-21	2.48608e-18	2	1	0	0	0	6	1	4	2	1	0	0	1	1	2	0	0	0	4	0	2	0	2	1	0	0	1	0	0	3	4	11	1
	ENSG00000259723	RP5-823G15.5	4	4	8	3	10	6	5	8	6	0.762712	10.6088	13.9093	1.60206e-27	1.04775e-24	1	0	0	0	0	0	1	0	1	0	0	0	0	0	0	0	1	0	1	0	3	0	1	1	0	1	2	1	0	1	0	2	0
	ENSG00000214725	CDIPT-AS1	16	8	11	12	8	15	16	10	12	2.69492	37.4466	13.8953	2.33804e-16	1.52908e-13	4	0	3	1	1	3	1	1	1	8	3	1	1	1	8	1	3	3	0	4	5	0	4	5	2	1	1	1	0	6	9	4	1
	ENSG00000180458	CTD-3064H18.4	10	23	16	12	37	23	42	21	23	2.11864	28.6107	13.5042	2.75271e-09	1.80027e-06	1	0	1	1	1	4	8	3	0	1	1	3	8	3	1	0	0	6	2	0	1	2	1	0	0	3	1	3	0	1	4	5	0
	ENSG00000256995	RP11-114G22.1	3	4	7	8	19	16	5	2	8	0.440678	5.86069	13.2993	1.50675e-05	0.00985413	0	1	0	0	0	0	0	1	0	0	0	0	0	1	0	0	0	1	0	0	0	1	0	0	0	0	0	5	0	0	8	0	0
	ENSG00000246528	RP11-159H10.3	2	11	16	22	10	13	18	9	12.625	1.38983	18.1889	13.0872	5.13032e-31	3.35523e-28	1	0	0	1	1	1	0	0	2	1	3	2	2	3	0	1	1	0	19	0	1	0	1	3	0	1	0	1	1	1	1	1	1
	ENSG00000267506	RP11-13K12.1	36	41	73	70	110	88	167	192	97.125	4.15254	52.4008	12.619	4.12277e-11	2.69629e-08	17	1	2	3	2	16	1	1	1	7	3	4	1	2	1	1	0	2	6	3	3	2	1	3	3	9	1	4	0	4	11	16	2
	ENSG00000246465	RP11-57A19.2	185	177	157	156	130	163	159	151	159.75	3.62712	45.3435	12.5012	3.68602e-29	2.41066e-26	9	6	3	1	2	6	3	5	1	2	2	3	4	0	7	2	3	6	6	0	2	1	2	5	2	4	1	4	0	9	8	5	1
	ENSG00000272461	RP11-689C9.1	4	7	2	2	6	7	9	10	5.875	0.440678	5.43893	12.3422	1.40428e-10	9.18396e-08	0	0	0	0	0	0	1	1	1	0	0	0	0	0	0	0	0	0	0	0	0	0	0	0	0	1	0	0	1	0	5	2	2
	ENSG00000231749	ABCA9-AS1	11	12	8	11	5	15	12	17	11.375	0.932203	11.166	11.9781	5.32488e-12	3.48247e-09	3	0	0	1	0	3	0	1	1	0	0	0	0	1	2	0	1	0	0	2	0	1	1	0	0	2	0	2	1	1	1	6	2
	ENSG00000225087	RP4-660H19.1	25	19	7	9	8	10	8	11	12.125	0.525424	6.27672	11.946	6.65551e-12	4.35271e-09	0	0	1	0	0	2	1	1	0	0	1	0	0	0	1	0	0	2	0	0	2	0	0	2	0	1	1	0	0	1	2	0	0
	ENSG00000163009	C2orf48	108	101	132	138	112	128	94	88	112.625	3.11864	36.9676	11.8537	3.18569e-24	2.08344e-21	5	0	4	2	6	1	1	3	1	6	1	0	5	4	0	2	4	2	9	2	3	0	0	4	4	2	2	1	2	1	4	2	6
	ENSG00000236908	RP5-1063M23.2	17	24	8	8	7	13	8	13	12.25	1.83051	21.1183	11.5369	2.41847e-09	1.58168e-06	8	0	3	1	1	3	1	3	2	2	1	0	0	3	2	0	2	0	4	1	1	1	2	3	0	1	2	6	0	0	5	6	0
	ENSG00000262884	CTD-3060P21.1	185	155	111	115	109	111	87	99	121.5	2.71186	31.1737	11.4953	8.05988e-47	5.27116e-44	3	5	2	1	1	0	4	8	3	4	3	0	7	3	7	4	1	1	0	0	1	1	3	1	0	11	4	1	0	2	1	4	1
	ENSG00000132204	LINC00470	1	4	8	3	2	6	15	11	6.25	3.27119	37.2824	11.3972	3.79656e-08	2.48295e-05	6	1	0	1	2	13	1	1	2	0	0	0	0	2	4	2	0	2	0	1	3	0	0	0	0	11	0	0	7	7	35	0	1
	ENSG00000249896	RP11-586D19.1	39	41	19	25	20	16	9	8	22.125	1.11864	12.6011	11.2647	1.02274e-20	6.68874e-18	0	1	0	0	2	1	0	1	0	0	0	0	1	1	0	0	1	1	3	0	0	0	6	0	1	1	2	1	0	1	2	4	4
	ENSG00000229950	TFAP2A-AS1	2	1	22	26	18	9	53	49	22.5	3.49153	38.9065	11.1431	9.9565e-51	6.51155e-48	10	3	1	1	5	0	1	2	0	5	3	0	6	3	1	0	4	4	3	2	2	0	2	5	3	3	3	1	5	5	10	5	1
	ENSG00000254548	RP11-429J17.5	43	48	68	60	77	86	146	130	82.25	0.847458	9.34351	11.0253	2.83205e-22	1.85216e-19	0	3	1	0	2	2	0	0	0	0	0	0	0	1	2	0	0	0	1	0	1	2	0	0	0	0	1	0	0	0	1	4	1
	ENSG00000225953	SATB2-AS1	52	48	11	13	14	11	18	13	22.5	0.830508	8.80344	10.6001	5.49024e-31	3.59062e-28	1	0	1	2	2	0	3	0	0	0	2	1	1	1	2	0	0	1	0	0	0	0	1	0	0	1	0	0	0	2	8	0	0
	ENSG00000230623	RP11-469A15.2	305	280	209	199	197	226	124	116	207	2.83051	29.8874	10.559	2.73496e-11	1.78866e-08	6	6	4	1	0	3	1	3	3	1	2	2	0	5	0	1	0	2	6	2	3	5	1	6	1	1	6	2	2	3	6	4	2
	ENSG00000197301	RP11-366L20.2	29	22	17	19	17	17	10	23	19.25	3.33898	33.9656	10.1725	1.08154e-27	7.07324e-25	9	1	2	0	1	3	1	3	4	1	0	0	4	1	7	3	6	2	1	1	2	6	12	1	1	6	1	5	5	2	12	5	1
	ENSG00000235023	AP001626.2	36	65	42	63	50	31	37	45	46.125	1.72881	16.9523	9.80574	9.03385e-26	5.90814e-23	1	0	1	2	2	2	0	2	2	0	0	0	0	0	0	0	0	4	3	1	2	0	5	1	2	5	1	2	1	0	2	2	0
	ENSG00000259230	CTD-2555C10.3	15	24	13	15	8	10	15	18	14.75	3.54237	34.3492	9.69667	5.64804e-24	3.69382e-21	4	2	8	3	4	1	7	4	2	3	5	1	2	7	9	3	3	2	5	3	0	0	4	0	2	3	4	0	4	2	4	4	1
	ENSG00000262136	CTD-2033A16.3	500	478	505	511	506	464	353	417	466.75	1.76271	16.7023	9.47534	4.44097e-54	2.90439e-51	2	1	1	1	2	0	0	0	0	5	2	0	0	2	6	0	0	1	2	1	0	0	1	2	1	2	3	1	1	4	4	6	0
	ENSG00000225077	LINC00337	77	81	84	74	150	99	62	71	87.25	3.69492	34.9523	9.45956	3.69259e-31	2.41495e-28	7	1	8	2	2	7	4	7	0	3	6	1	3	5	2	2	4	6	9	5	2	0	5	1	1	5	0	5	3	5	5	11	1
	ENSG00000267260	CTD-2162K18.4	30	57	57	58	278	302	230	257	158.625	3.16949	29.9714	9.45621	1.2759e-14	8.34438e-12	2	2	2	1	0	4	16	8	2	4	4	2	1	7	5	0	3	0	6	0	0	4	9	1	4	5	3	0	2	1	4	3	0
	ENSG00000261008	LINC01572	63	75	145	174	131	153	253	273	158.375	4	37.7214	9.43034	1.90781e-52	1.24771e-49	10	1	4	5	2	3	2	9	7	7	3	2	4	5	5	1	4	4	4	5	3	0	5	1	3	4	4	2	2	5	9	13	2
	ENSG00000225173	XXbac-BPG308K3.5	35	29	7	11	12	7	13	7	15.125	0.915254	8.32252	9.09312	5.92901e-25	3.87757e-22	0	0	0	2	1	0	2	1	0	0	1	0	1	3	1	0	2	1	1	2	1	0	0	2	1	0	1	0	0	1	2	3	2
	ENSG00000228613	AC144450.1	11	9	20	15	22	22	9	12	15	2.45763	21.9561	8.93386	9.88638e-27	6.4657e-24	3	0	0	1	7	1	0	1	2	2	4	4	4	4	2	1	0	3	2	0	1	1	3	1	0	6	0	1	0	0	6	4	2
	ENSG00000249406	RP11-893F2.5	2	4	17	26	7	9	7	6	9.75	0.627119	5.54962	8.84939	3.98701e-20	2.6075e-17	1	1	0	0	1	1	2	0	0	0	0	0	0	1	1	0	0	0	0	1	0	0	2	1	1	1	1	2	0	1	0	0	1
	ENSG00000267466	RP11-13K12.5	38	21	42	48	58	74	117	124	65.25	3.94915	34.6908	8.78438	7.64121e-09	4.99735e-06	11	0	0	7	2	16	2	3	2	1	3	4	3	4	1	5	0	2	1	2	1	4	11	2	2	7	2	1	0	6	11	5	2
	ENSG00000225506	CYP4A22-AS1	10	15	15	10	24	15	24	25	17.25	2.08475	17.5153	8.40163	1.38215e-46	9.03923e-44	6	1	2	0	1	1	1	1	1	3	3	1	2	4	2	4	2	3	1	2	4	0	0	2	2	4	2	2	2	1	3	9	0
	ENSG00000203635	AC144450.2	17	17	17	16	35	35	17	19	21.625	3.08475	25.8225	8.37104	2.17137e-24	1.42008e-21	4	6	1	5	5	1	0	0	6	1	4	6	3	2	4	0	1	6	0	0	0	3	2	3	3	11	2	4	3	0	8	2	5
	ENSG00000233077	LINC01271	17	32	23	15	17	28	20	17	21.125	4.18644	34.834	8.32066	2.01616e-51	1.31857e-48	7	4	1	2	1	2	2	9	2	8	2	0	10	5	6	0	3	6	6	3	2	0	5	2	3	6	2	8	1	3	1	14	5
	ENSG00000267077	RP11-127I20.5	6	5	12	7	11	9	20	16	10.75	3.28814	26.1221	7.94436	1.18806e-55	7.76994e-53	6	3	5	1	1	1	0	5	3	7	2	5	4	5	1	0	3	5	2	2	1	0	1	1	1	1	2	0	1	8	7	4	1
	ENSG00000224167	RP3-522D1.1	1	2	11	9	14	20	10	12	9.875	1.0678	8.30916	7.78159	1.39234e-13	9.10589e-11	1	1	0	0	1	0	2	2	2	0	5	0	1	1	2	0	0	1	1	0	2	1	3	0	0	3	1	1	0	2	3	0	1
	ENSG00000248103	CTC-338M12.9	140	162	105	106	147	158	167	185	146.25	0.847458	6.54198	7.71954	3.1685e-12	2.0722e-09	1	1	0	0	0	1	1	2	1	1	0	0	2	1	0	0	0	0	2	0	0	0	0	0	3	0	0	1	0	1	1	1	3
	ENSG00000244676	AL109761.5	39	42	47	44	33	34	29	34	37.75	1.25424	9.58779	7.64432	5.45453e-28	3.56726e-25	1	0	1	2	0	1	1	1	0	1	2	0	3	2	1	0	0	0	0	1	0	1	0	0	2	2	1	0	1	1	3	4	2
	ENSG00000267709	AC024592.9	1	5	5	5	2	5	19	20	7.75	2.64407	20.0954	7.60019	9.41057e-24	6.15451e-21	2	3	3	3	1	1	0	2	4	2	1	0	3	6	0	1	3	2	3	1	1	0	3	2	3	3	1	2	0	1	7	5	1
	ENSG00000236924	RP11-390F4.6	151	128	56	60	49	37	57	64	75.25	1.62712	12.3626	7.59785	6.25969e-21	4.09384e-18	5	0	5	0	2	2	1	2	1	3	2	1	2	0	2	1	0	7	0	2	2	1	3	1	1	4	1	3	1	1	0	0	3
	ENSG00000262482	LA16c-321D4.2	9	10	4	7	6	12	8	3	7.375	2.66102	20.0382	7.53027	7.45664e-15	4.87664e-12	3	3	0	3	7	3	1	4	1	6	1	0	3	2	6	0	0	3	5	1	2	3	3	1	0	3	3	2	2	2	11	10	2
	ENSG00000255050	RP11-661A12.9	290	287	327	353	664	621	717	711	496.25	2.25424	16.9294	7.51003	4.45177e-35	2.91146e-32	2	2	3	1	1	3	0	5	3	5	0	0	9	7	0	1	1	0	1	0	3	1	1	2	1	3	0	4	0	0	0	2	5
	ENSG00000229525	AC053503.4	6	8	9	4	6	6	9	5	6.625	1.64407	12.0992	7.35933	7.98895e-33	5.22478e-30	7	0	2	1	2	1	2	4	1	1	2	2	0	0	4	1	1	1	2	4	3	1	0	1	0	2	0	0	0	4	2	1	4
	ENSG00000256542	RP13-895J2.3	22	19	21	25	24	17	38	32	24.75	0.864407	6.34733	7.34299	1.1358e-08	7.42814e-06	17	1	0	0	0	2	1	0	0	0	0	0	1	1	0	0	0	0	0	0	1	0	0	0	0	0	0	0	0	0	1	2	4
	ENSG00000214353	VAC14-AS1	77	83	64	74	75	68	65	64	71.25	3.69492	27.0763	7.328	3.84098e-23	2.512e-20	7	4	5	2	2	4	2	4	10	19	0	0	5	3	2	1	2	1	4	2	2	3	4	1	6	3	5	2	0	2	1	27	5
	ENSG00000223486	AC092198.1	35	35	22	20	14	21	25	37	26.125	2.69492	19.3702	7.1877	9.96183e-08	6.51504e-05	3	1	2	2	0	1	4	7	11	1	2	4	1	0	6	1	0	8	0	1	4	0	0	6	0	7	1	1	0	2	10	7	1
	ENSG00000267291	CTB-186G2.1	35	45	34	29	30	29	26	37	33.125	0.779661	5.55534	7.12533	2.88233e-12	1.88504e-09	1	1	0	0	1	2	0	1	0	1	0	0	0	0	0	0	1	1	2	0	1	0	4	1	1	2	1	2	0	2	2	1	0
	ENSG00000262528	LA16c-349E10.1	167	191	230	236	216	200	282	334	232	1.74576	12.3531	7.07602	4.63354e-24	3.03034e-21	5	0	0	2	0	1	2	2	0	3	0	2	0	0	4	0	0	2	0	0	0	1	3	3	0	3	3	4	0	0	3	2	3
	ENSG00000267372	AC005330.2	0	0	24	20	31	31	39	41	23.25	1.76271	11.9599	6.78496	1.87064e-20	1.2234e-17	7	0	1	2	0	3	0	0	2	2	1	0	1	2	4	0	0	2	1	0	0	2	1	1	0	1	3	3	0	0	2	0	3
	ENSG00000233384	RP11-100E13.1	15	10	7	5	8	2	4	3	6.75	1.44068	9.76718	6.77957	6.09077e-09	3.98336e-06	2	1	0	1	2	1	2	1	0	4	0	1	0	2	1	8	0	0	4	2	0	0	1	0	1	0	3	0	3	1	0	6	2
	ENSG00000271969	U47924.29	12	20	10	14	24	26	12	25	17.875	0.79661	5.3855	6.76052	3.9324e-40	2.57179e-37	5	1	3	0	5	0	0	3	1	1	0	0	0	1	0	0	0	1	0	0	1	0	1	1	3	4	0	1	0	1	1	0	1
	ENSG00000261821	CTD-2311M21.3	26	17	10	23	11	14	28	33	20.25	1.62712	10.8912	6.69356	4.20306e-11	2.7488e-08	4	3	0	1	0	0	0	0	1	3	0	2	5	2	0	1	2	7	3	0	1	0	3	1	0	2	0	5	0	1	1	4	1
	ENSG00000258525	RP11-829H16.3	213	233	679	678	639	592	594	620	531	1.40678	9.36069	6.65398	1.28525e-18	8.40554e-16	0	0	0	0	0	6	0	2	0	1	1	0	1	1	2	4	2	0	4	0	1	1	0	3	0	1	1	0	0	0	1	3	1
	ENSG00000231806	PCAT7	123	113	138	106	126	130	107	118	120.125	4.67797	31.0916	6.64639	6.79939e-38	4.4468e-35	12	1	5	5	4	3	8	12	7	0	2	3	3	5	27	1	2	1	5	1	0	1	15	2	1	9	0	10	2	0	11	5	6
	ENSG00000262703	RP11-485G7.6	29	44	19	27	28	40	28	20	29.375	1.44068	9.47137	6.57425	7.19951e-37	4.70848e-34	1	0	0	3	0	1	0	4	0	0	0	3	2	2	0	1	3	0	10	0	1	3	1	0	1	0	0	0	0	1	4	2	0
	ENSG00000273001	RP11-118K6.3	18	22	16	25	19	27	28	31	23.25	2.88136	18.7748	6.51596	4.40614e-44	2.88162e-41	4	2	5	2	1	0	0	10	11	6	0	0	2	3	2	2	4	2	1	2	3	0	2	1	4	2	0	3	0	1	2	6	4
	ENSG00000272163	GS1-72M22.1	417	352	288	287	269	295	236	235	297.375	0.898305	5.80153	6.4583	3.38404e-08	2.21316e-05	2	1	0	0	1	1	0	2	0	0	2	3	2	0	2	0	1	0	5	0	1	0	1	0	0	2	2	0	0	0	1	1	2
	ENSG00000258592	RP11-108M12.3	30	32	11	22	34	22	66	50	33.375	2.16949	13.9809	6.44433	8.9103e-19	5.82733e-16	2	3	3	1	2	0	3	3	7	2	1	2	0	0	2	1	0	1	0	0	2	0	1	21	1	3	1	3	0	4	6	7	2
	ENSG00000269974	RP11-932O9.10	22	30	30	15	28	29	13	14	22.625	1.9661	12.3015	6.25681	9.4817e-51	6.20103e-48	3	1	0	1	3	1	1	2	0	4	0	1	4	2	0	0	3	1	3	2	2	0	1	0	0	4	1	6	0	1	8	8	4
	ENSG00000234261	RP11-146I2.1	20	13	12	16	19	18	10	9	14.625	1.0339	6.42176	6.21121	1.41186e-25	9.23357e-23	2	1	2	1	1	0	1	0	0	0	1	0	1	0	0	1	1	0	7	4	1	0	0	3	0	1	1	0	0	3	0	1	1
	ENSG00000236305	RP11-126L15.4	11	14	25	21	24	17	18	20	18.75	3.94915	24.521	6.20918	1.22102e-40	7.98544e-38	3	1	2	1	5	4	5	5	4	7	6	2	5	3	3	0	3	8	5	4	1	1	5	6	2	9	1	1	2	10	6	9	1
	ENSG00000215866	LINC01356	1031	1045	518	511	126	124	128	86	446.125	2.0339	12.437	6.11487	2.44632e-12	1.5999e-09	10	0	3	2	2	1	5	2	1	4	4	2	4	1	0	1	0	2	8	1	4	0	3	0	1	3	1	3	0	0	4	1	4
	ENSG00000224220	AC104699.1	56	55	77	76	91	93	79	64	73.875	4.28814	25.8531	6.02897	6.13588e-35	4.01287e-32	9	2	1	2	0	6	6	9	4	7	4	0	1	1	9	0	4	1	32	1	3	1	2	2	8	4	4	1	2	5	2	8	4
	ENSG00000230918	AC008063.2	4	6	13	11	9	5	4	4	7	4.35593	26.2519	6.0267	2.0193e-28	1.32062e-25	15	1	9	4	1	4	3	2	3	5	4	1	3	10	2	3	7	4	4	10	2	2	4	2	2	4	4	3	3	4	2	5	4
	ENSG00000254854	CTD-2523D13.2	20	11	16	24	18	23	28	37	22.125	2.37288	14.2366	5.99973	1.08421e-27	7.09074e-25	4	2	1	0	4	0	2	2	1	1	8	1	0	3	18	0	0	2	3	2	2	1	6	1	0	2	1	4	4	2	2	9	1
	ENSG00000260167	RP11-146F11.5	10	6	3	5	11	3	5	5	6	1.61017	9.39313	5.83363	2.19972e-51	1.43861e-48	3	3	2	1	0	2	2	2	1	5	2	0	1	1	5	0	1	0	0	1	1	0	2	1	0	3	1	2	0	1	2	2	5
	ENSG00000259353	RP11-30K9.5	19	12	16	12	17	13	11	15	14.375	4.13559	24.0916	5.82543	4.98152e-18	3.25791e-15	15	2	7	4	1	1	6	7	3	11	0	1	2	7	14	2	0	6	4	5	2	4	6	1	4	1	5	0	1	1	8	2	1
	ENSG00000273162	RP11-108L7.15	16	21	18	15	21	19	17	38	20.625	3.67797	20.916	5.68685	1.48231e-62	9.69432e-60	5	3	2	2	7	5	2	3	4	7	7	1	4	3	7	2	1	6	13	2	1	3	5	2	0	11	2	1	4	2	3	0	2
	ENSG00000265692	RP13-516M14.4	26	16	21	10	11	13	14	12	15.375	2.27119	12.8836	5.67262	2.08453e-11	1.36328e-08	2	3	2	3	5	3	0	5	1	2	2	1	3	1	2	1	2	2	1	1	0	3	3	4	0	1	3	1	0	1	7	1	1
	ENSG00000258919	RP11-1029J19.4	13	22	2	1	1	1	1	0	5.125	3.9322	22.1679	5.63754	1.03645e-21	6.77837e-19	0	1	6	4	4	7	1	1	6	12	0	2	2	10	12	3	0	3	11	1	4	5	2	0	6	1	3	1	3	0	2	11	0
	ENSG00000227189	AC092535.3	9	17	5	7	15	8	5	5	8.875	2.16949	12.0305	5.54532	4.06886e-30	2.66103e-27	5	2	0	1	3	1	1	3	3	9	1	1	5	0	1	0	3	5	2	0	2	1	3	0	0	1	4	2	0	3	3	5	3
	ENSG00000273313	RBAKDN	31	28	23	12	8	7	14	13	17	1.22034	6.70611	5.49528	2.5664e-16	1.67843e-13	2	2	3	1	2	1	2	1	0	0	0	2	1	0	0	1	0	1	2	0	1	0	0	4	1	3	0	4	0	2	4	5	0
	ENSG00000225535	LINC01393	6	7	9	6	7	4	4	5	6	3.18644	17.4866	5.48783	1.53632e-31	1.00475e-28	7	2	1	5	6	8	5	6	1	2	2	1	4	7	2	7	0	4	1	5	3	0	5	1	0	2	4	5	4	1	5	4	9
	ENSG00000234996	RP11-480I12.7	80	77	108	114	123	109	112	144	108.375	4.38983	23.9809	5.46283	5.26276e-42	3.44184e-39	2	2	2	2	4	4	2	7	3	2	3	4	6	5	3	1	3	5	10	0	3	2	4	8	3	3	2	3	3	2	4	19	9
	ENSG00000250081	CTD-2116N20.1	3	7	3	6	9	5	6	14	6.625	1.10169	5.91412	5.3682	1.31434e-23	8.59577e-21	3	0	1	1	0	1	0	5	0	0	0	0	1	0	0	0	0	1	1	1	0	3	1	0	1	0	0	1	0	1	2	2	2
	ENSG00000229780	UBE2Q1-AS1	121	99	140	128	130	191	112	120	130.125	2.45763	12.8378	5.22365	1.4829e-54	9.69819e-52	3	0	1	1	2	6	0	5	3	3	1	1	5	2	1	2	2	4	1	1	3	0	5	4	0	1	1	5	0	0	4	6	2
	ENSG00000255559	ZNF252P-AS1	11	10	14	13	22	14	23	18	15.625	4.74576	24.7805	5.22161	4.59062e-42	3.00226e-39	7	6	1	3	1	6	3	6	4	11	3	2	14	4	2	3	3	8	6	4	3	3	5	9	0	8	7	10	0	4	12	8	7
	ENSG00000260495	RP11-55K13.1	11	16	8	10	20	17	19	16	14.625	3.64407	18.8683	5.17782	8.96651e-43	5.8641e-40	5	11	2	4	2	1	1	2	3	13	0	5	8	5	1	1	2	5	6	0	0	1	5	2	0	3	5	5	3	1	13	3	0
	ENSG00000242686	RP11-1191J2.2	159	166	284	304	536	473	503	550	371.875	1.40678	7.27672	5.17261	7.41554e-06	0.00484976	1	1	0	1	2	3	0	2	0	1	1	1	2	0	0	0	0	2	4	0	1	1	2	2	1	1	0	4	0	2	5	4	2
	ENSG00000255843	AP000593.7	37	23	15	24	14	15	13	14	19.375	1.98305	10.2481	5.16784	8.76855e-10	5.73463e-07	4	1	2	2	3	2	0	0	2	5	1	0	3	1	2	3	1	1	5	1	4	1	2	0	2	6	3	4	1	0	2	7	4
	ENSG00000271888	RP11-560J1.2	69	63	26	27	50	46	23	35	42.375	4.84746	25.0095	5.15931	1.51329e-31	9.89693e-29	11	3	5	8	3	7	3	4	4	9	3	7	3	2	7	5	4	9	5	5	4	1	7	4	0	11	4	1	3	8	10	11	1
	ENSG00000250519	RP11-680H20.2	28	28	15	8	21	13	12	3	16	1.44068	7.38931	5.12905	1.62606e-06	0.00106344	5	0	0	1	0	3	2	1	5	0	2	0	1	2	1	0	3	3	1	1	0	0	1	1	0	5	0	0	0	0	2	3	0
	ENSG00000249378	LINC01060	1	3	51	33	2	0	75	73	29.75	1.64407	8.38931	5.10278	6.24012e-07	0.000408104	0	0	0	0	1	12	0	1	1	0	0	0	8	1	0	7	0	6	2	0	0	0	0	3	0	0	1	0	8	0	6	0	8
	ENSG00000257279	RP11-231I16.1	53	55	69	77	67	66	81	75	67.875	3.49153	17.6221	5.04712	5.11668e-19	3.34631e-16	4	5	5	3	1	7	0	2	3	4	1	2	3	1	4	4	4	0	1	1	10	2	2	3	6	12	10	8	0	2	3	11	7
	ENSG00000255100	RP11-21L23.3	7	10	10	4	4	5	12	13	8.125	3.23729	16.2824	5.02966	2.38958e-31	1.56278e-28	8	0	2	3	5	3	6	3	4	3	9	6	2	0	5	3	1	1	0	3	0	3	2	4	1	5	1	1	5	2	4	10	3
	ENSG00000236364	RP11-525G13.2	25	27	38	32	38	40	36	25	32.625	2.42373	12.1832	5.02664	5.27774e-33	3.45164e-30	7	2	2	1	1	1	1	4	1	2	0	0	2	5	1	1	1	0	2	0	2	2	5	0	1	6	2	7	0	2	5	7	2
Under expressed	ENSG00000224968	RP1-35C21.1	0	0	0	0	0	0	0	0	0	20.6949	4.01145	0.193837	5.63289e-10	3.68391e-07	40	10	19	14	11	22	35	23	10	54	41	6	11	20	46	9	17	16	16	2	8	6	18	5	8	33	10	25	6	30	22	34	4
	ENSG00000234754	C1orf140	0	0	0	0	0	1	0	2	0.375	9.62712	1.85115	0.192284	7.371e-11	4.82063e-08	16	1	4	8	8	14	18	11	7	5	12	9	5	5	12	15	2	21	4	4	8	2	7	17	4	26	7	4	12	8	19	20	12
	ENSG00000249453	RP13-497K6.1	0	0	1	0	1	0	0	0	0.25	9.01695	1.67176	0.185401	1.79824e-05	0.0117605	1	28	23	0	1	0	1	66	12	11	2	4	0	2	2	13	22	11	10	0	11	2	0	2	12	0	0	2	1	6	21	47	22
	ENSG00000233884	XXyac-YM21GA2.3	0	0	0	0	0	0	0	0	0	12.0847	2.20992	0.182869	3.43697e-08	2.24778e-05	14	7	13	3	4	12	9	21	3	74	0	4	2	28	33	6	13	16	16	0	11	15	13	8	1	11	13	5	6	3	11	18	2
	ENSG00000272411	RP11-44B19.1	0	0	0	0	0	0	0	0	0	8.47458	1.54198	0.181954	1.3258e-11	8.67072e-09	11	17	10	10	15	2	16	15	5	7	11	5	3	2	15	19	0	21	9	2	12	6	12	6	2	18	4	8	5	6	6	3	8
	ENSG00000236013	RP3-332B22.1	2	2	1	2	0	0	1	1	1.125	8.66102	1.56298	0.180461	3.51972e-09	2.3019e-06	14	10	5	7	4	7	24	20	12	2	33	0	10	4	34	7	3	4	10	3	6	8	6	6	1	16	1	3	6	7	8	6	6
	ENSG00000232188	RP11-312J18.6	0	0	1	0	0	1	0	0	0.25	24.1695	4.25954	0.176236	1.84601e-15	1.20729e-12	31	27	29	27	19	9	52	90	22	21	46	15	22	11	56	20	23	28	13	21	37	21	29	20	14	31	17	8	25	37	21	26	12
	ENSG00000253177	RP11-100L22.1	0	0	0	0	0	0	0	0	0	14.1525	2.4771	0.175029	1.12535e-06	0.000735978	31	2	11	41	9	7	76	7	9	2	18	3	3	6	23	3	1	19	4	3	13	18	19	13	1	37	4	6	6	84	17	15	3
	ENSG00000253821	RP11-246K15.1	0	0	0	0	0	0	0	0	0	24.7797	4.26527	0.172128	5.15863e-09	3.37375e-06	12	26	24	40	42	7	75	61	29	10	34	9	7	29	137	15	14	27	9	0	14	40	29	7	0	18	3	21	16	54	11	21	3
	ENSG00000237949	LINC00844	0	0	0	0	0	0	0	0	0	8.13559	1.37214	0.168659	1.29074e-07	8.44142e-05	10	8	7	6	5	5	29	12	9	0	43	1	6	3	42	10	0	8	4	2	6	6	4	15	4	11	3	6	11	15	22	5	3
	ENSG00000239268	RP11-384F7.2	0	3	4	9	5	4	6	7	4.75	29.2712	4.8187	0.164623	5.00664e-12	3.27435e-09	84	13	24	47	15	33	20	18	26	12	21	9	24	29	55	20	19	30	21	6	10	37	33	18	6	49	8	15	4	17	52	24	11
	ENSG00000236078	LINC01447	0	1	0	0	0	0	1	0	0.25	16.7627	2.65267	0.158248	3.23348e-11	2.1147e-08	30	18	6	21	38	23	30	33	4	10	20	14	17	1	40	8	1	45	13	12	26	15	25	9	4	31	15	8	11	16	31	39	9
	ENSG00000234763	RP11-203H2.2	0	0	0	0	0	1	0	0	0.125	5.9661	0.826336	0.138505	1.74349e-14	1.14024e-11	10	14	2	2	10	4	1	14	9	5	0	4	13	3	4	10	4	6	4	4	8	6	13	5	0	17	4	4	3	12	6	5	8
	ENSG00000224525	RP11-561I11.3	5	2	3	6	2	1	5	4	3.5	12.3898	1.71565	0.138472	1.39902e-08	9.14956e-06	2	2	2	27	7	21	0	18	2	3	20	11	5	0	21	1	0	26	2	16	1	15	5	3	8	44	1	15	16	4	23	24	30
	ENSG00000268754	RP11-514D23.2	0	2	0	0	0	0	0	0	0.25	6.47458	0.883588	0.13647	2.48464e-13	1.62495e-10	14	4	4	7	6	5	6	5	6	7	9	13	2	1	9	10	2	15	5	3	6	13	2	5	0	18	7	2	6	7	8	16	5
	ENSG00000228027	RP1-251M9.3	0	0	0	0	0	0	0	0	0	20.8475	2.54198	0.121933	3.91259e-13	2.55883e-10	35	21	20	9	55	30	7	59	17	8	12	17	26	10	6	25	14	56	20	6	30	26	17	34	6	55	27	20	9	9	25	17	32
	ENSG00000261340	RP11-215H22.1	0	0	0	0	0	0	0	2	0.25	10.7627	1.29198	0.120043	9.67639e-06	0.00632836	49	10	11	9	5	6	9	54	4	7	1	3	9	1	1	16	2	19	1	0	12	11	15	19	0	41	1	14	1	5	20	13	0
	ENSG00000236054	LL22NC03-104C7.1	2	3	0	0	1	1	0	1	1	10.6949	1.26336	0.118127	7.43372e-11	4.86165e-08	7	10	6	22	10	11	30	4	21	3	10	16	3	6	6	20	0	21	5	3	24	11	3	21	0	37	16	8	23	13	10	17	19
	ENSG00000233746	LINC00656	0	0	0	0	0	1	0	0	0.125	31.2373	3.59924	0.115222	5.10694e-16	3.33994e-13	33	63	42	24	8	10	20	53	42	35	51	15	10	47	79	13	27	70	30	2	15	50	61	23	4	37	15	34	16	23	70	29	8
	ENSG00000248464	FGF10-AS1	1	0	0	0	0	0	0	0	0.125	6.49153	0.723282	0.111419	1.08118e-09	7.07089e-07	8	3	13	5	2	5	22	8	2	3	4	0	0	3	2	3	6	10	4	0	5	8	13	11	0	12	2	9	2	10	21	7	1
	ENSG00000228692	RP5-826L7.1	0	0	1	2	0	0	0	0	0.375	19.4746	2.11069	0.108382	2.68779e-14	1.75781e-11	28	20	16	11	23	15	11	57	16	19	6	13	28	7	13	39	18	38	12	10	41	18	23	17	7	60	15	10	6	11	16	19	17
	ENSG00000260102	LINC01070	0	0	0	0	0	0	0	0	0	5.50847	0.578244	0.104974	5.69835e-12	3.72672e-09	11	4	4	4	2	2	12	19	3	14	9	2	2	4	10	2	7	7	0	0	4	6	10	2	1	12	2	9	4	18	3	8	1
	ENSG00000243384	RP11-475O23.2	1	0	0	1	0	1	0	0	0.375	19.0847	1.94275	0.101796	1.729e-05	0.0113076	5	2	10	19	2	153	0	6	40	4	2	0	6	9	8	12	2	4	5	2	39	16	8	25	5	28	21	28	0	8	26	25	24
	ENSG00000225683	RP1-301L19.1	0	0	0	0	0	0	0	0	0	24.5763	1.7958	0.0730705	1.80171e-12	1.17832e-09	33	67	7	2	53	46	21	112	20	16	12	15	30	21	1	41	22	26	16	10	15	41	48	0	7	25	2	16	8	1	17	30	25
	ENSG00000269186	LINC01082	0	0	0	0	0	0	0	0	0	34.8475	2.52863	0.0725627	6.12689e-09	4.00698e-06	41	13	10	26	133	51	75	13	15	20	221	61	19	15	69	32	1	89	14	13	42	10	25	38	4	74	16	12	71	28	14	47	47
	ENSG00000237167	AC128709.2	2	0	1	0	0	0	0	0	0.375	27.8814	2.0229	0.0725539	3.21923e-17	2.10538e-14	36	52	13	42	10	31	52	31	55	13	17	11	27	15	29	30	23	39	6	5	53	40	33	23	11	58	31	8	15	33	44	46	35
	ENSG00000266120	RP11-354P11.2	1	0	1	0	1	1	0	0	0.5	35	2.53244	0.0723555	6.55681e-10	4.28815e-07	39	15	12	38	94	58	19	22	45	13	20	50	35	5	30	36	4	122	13	4	57	31	18	73	3	144	28	11	22	5	47	46	54
	ENSG00000232328	AC011286.1	0	0	0	0	0	0	0	0	0	14.7458	0.853053	0.0578508	6.07583e-08	3.97359e-05	20	8	6	7	0	6	55	51	9	10	17	3	7	14	28	1	16	5	21	0	4	1	25	7	1	10	5	14	2	25	14	15	4
	ENSG00000248551	RP11-287F9.2	1	1	0	0	0	0	0	0	0.25	27.3898	1.48473	0.0542074	5.62452e-20	3.67844e-17	42	31	18	26	31	20	44	42	19	7	20	16	39	9	17	21	13	63	14	7	36	28	27	31	15	56	27	19	24	63	38	24	21
[truncated: 530 more columns]

## Sheet: Supplementary Table ST2
Supplementary table ST2: TCGA LUAD pateints in three clusters
ID	Stage	Age	Survival	Months	Status	KRAS	EGFR	Cluster
TCGA-97-A4M6	I	45.9288	568	18.9333	0	WT	Mut	Cluster 1
TCGA-97-8177	I	59.3096	499	16.6333	0	WT	Mut	Cluster 1
TCGA-67-3772	I	82.1616	573	19.1	0	WT	Mut	Cluster 1
TCGA-67-3770	I	70.2959	610	20.3333	0	WT	Mut	Cluster 1
TCGA-67-3771	I	77.8247	610	20.3333	0	WT	Mut	Cluster 1
TCGA-50-5944	I	69.6986	1750	58.3333	0	WT	Mut	Cluster 1
TCGA-67-6217	II	73.7534	422	14.0667	0	WT	Mut	Cluster 1
TCGA-J2-8192	II	65.4575	739	24.6333	0	WT	Mut	Cluster 1
TCGA-62-8397	II	70.4877	1289	42.9667	0	WT	Mut	Cluster 1
TCGA-38-6178	III	70.1178	448	14.9333	0	WT	Mut	Cluster 1
TCGA-49-6743	III	81.663	1621	54.0333	0	WT	Mut	Cluster 1
TCGA-55-6980	I	#VALUE!	2109	70.3	0	WT	Mut	Cluster 1
TCGA-05-4382	I	68.1315	607	20.2333	0	WT	Mut	Cluster 1
TCGA-69-7760	II	73.3616	202	6.73333	0	WT	Mut	Cluster 1
TCGA-49-4501	I	67.9918	1421	47.3667	1	WT	Mut	Cluster 1
TCGA-86-8075	I	66.8548	694	23.1333	1	WT	Mut	Cluster 1
TCGA-38-4628	II	65.9096	1492	49.7333	1	WT	Mut	Cluster 1
TCGA-38-4627	II	64.411	1147	38.2333	1	WT	Mut	Cluster 1
TCGA-49-4490	III	45.5726	385	12.8333	1	WT	Mut	Cluster 1
TCGA-50-6595	III	74.5123	189	6.3	1	WT	Mut	Cluster 1
TCGA-05-4402	IV	57.0384	244	8.13333	1	WT	Mut	Cluster 1
TCGA-86-8055	II	79.7918	124	4.13333	1	WT	Mut	Cluster 1
TCGA-49-4494	III	77.7726	1081	36.0333	1	WT	Mut	Cluster 1
TCGA-73-4670	IV	69.9342	131	4.36667	0	Mut	WT	Cluster 1
TCGA-69-7980	I	70.0904	362	12.0667	0	Mut	WT	Cluster 1
TCGA-91-6836	I	52.6466	417	13.9	0	Mut	WT	Cluster 1
TCGA-44-7672	I	52.6027	719	23.9667	0	Mut	WT	Cluster 1
TCGA-50-5941	III	55.7534	1474	49.1333	0	Mut	WT	Cluster 1
TCGA-NJ-A55R	I	67.7753	603	20.1	0	Mut	WT	Cluster 1
TCGA-86-8359	III	52.2959	444	14.8	1	Mut	WT	Cluster 1
TCGA-05-4417	I	51.4521	455	15.1667	0	Mut	WT	Cluster 1
TCGA-73-4662	I	65.1014	2515	83.8333	0	Mut	WT	Cluster 1
TCGA-55-8616	I	58.1507	48	1.6	0	Mut	0	Cluster 1
TCGA-55-7726	I	72.4685	652	21.7333	0	Mut	WT	Cluster 1
TCGA-78-7539	II	75.1918	791	26.3667	0	Mut	WT	Cluster 1
TCGA-55-8508	II	60.7096	617	20.5667	0	Mut	WT	Cluster 1
TCGA-J2-8194	II	69.7014	724	24.1333	0	Mut	WT	Cluster 1
TCGA-05-4249	I	67.211	1523	50.7667	0	Mut	WT	Cluster 1
TCGA-97-A4M5	I	84.0137	634	21.1333	0	Mut	WT	Cluster 1
TCGA-64-5774	I	60.4356	2676	89.2	0	Mut	WT	Cluster 1
TCGA-44-7671	I	64.4877	889	29.6333	0	Mut	WT	Cluster 1
TCGA-86-7713	II	70.6603	1157	38.5667	0	Mut	WT	Cluster 1
TCGA-55-8615	III	67.9068	446	14.8667	0	Mut	WT	Cluster 1
TCGA-MP-A4TF	II	58.5945	336	11.2	1	Mut	WT	Cluster 1
TCGA-55-A490	II	78.7068	99	3.3	1	Mut	WT	Cluster 1
TCGA-78-7148	II	71.2055	626	20.8667	1	Mut	WT	Cluster 1
TCGA-50-5932	II	75.2164	1235	41.1667	1	Mut	WT	Cluster 1
TCGA-05-4418	III	69.6356	274	9.13333	1	Mut	WT	Cluster 1
TCGA-44-6776	I	60.6849	2616	87.2	0	Mut	WT	Cluster 1
TCGA-86-8076	I	42.7534	993	33.1	0	Mut	WT	Cluster 1
TCGA-78-7145	IV	52.274	826	27.5333	1	Mut	WT	Cluster 1
TCGA-78-7160	IV	61.3288	697	23.2333	1	Mut	WT	Cluster 1
TCGA-55-7283	III	76.5644	609	20.3	0	Mut	WT	Cluster 1
TCGA-97-8176	III	63.4795	468	15.6	1	Mut	WT	Cluster 1
TCGA-67-3773	I	84.126	427	14.2333	0	Mut	WT	Cluster 1
TCGA-67-3774	I	73.1616	385	12.8333	0	Mut	WT	Cluster 1
TCGA-05-4427	II	65.4603	791	26.3667	0	Mut	WT	Cluster 1
TCGA-95-A4VP	III	66.1096	605	20.1667	0	Mut	WT	Cluster 1
TCGA-97-7554	III	83.0877	775	25.8333	0	Mut	WT	Cluster 1
TCGA-75-7027	I	#VALUE!	3059	101.967	0	Mut	WT	Cluster 1
TCGA-05-4433	I	82.7233	730	24.3333	0	Mut	WT	Cluster 1
TCGA-91-6828	I	70.8767	323	10.7667	0	Mut	WT	Cluster 1
TCGA-55-7815	I	77.0384	773	25.7667	0	Mut	WT	Cluster 1
TCGA-93-8067	I	77.9534	186	6.2	0	Mut	WT	Cluster 1
TCGA-95-7567	II	61.4712	568	18.9333	0	Mut	WT	Cluster 1
TCGA-86-8054	II	61.874	1148	38.2667	0	Mut	WT	Cluster 1
TCGA-78-7540	I	66.9589	1197	39.9	1	Mut	WT	Cluster 1
TCGA-78-7161	II	69.2986	291	9.7	1	Mut	WT	Cluster 1
TCGA-MP-A4T7	IV	75.6247	167	5.56667	1	Mut	WT	Cluster 1
TCGA-78-7167	IV	77.5205	2681	89.3667	1	Mut	WT	Cluster 1
TCGA-86-8674	II	50.6274	806	26.8667	0	Mut	WT	Cluster 1
TCGA-55-8094	IV	51.789	541	18.0333	0	Mut	WT	Cluster 1
TCGA-55-6975	II	#VALUE!	118	3.93333	1	Mut	WT	Cluster 1
TCGA-75-6206	I	#VALUE!	2590	86.3333	0	Mut	WT	Cluster 1
TCGA-62-A46S	I	73.4932	1653	55.1	1	Mut	WT	Cluster 1
TCGA-44-8117	I	54.3973	385	12.8333	0	Mut	WT	Cluster 1
TCGA-64-5815	II	74.7397	866	28.8667	0	Mut	WT	Cluster 1
TCGA-64-5775	III	71.3918	62	2.06667	1	Mut	WT	Cluster 1
TCGA-44-5644	I	51.0795	863	28.7667	0	WT	WT	Cluster 1
TCGA-49-4514	I	79.2	1700	56.6667	0	WT	WT	Cluster 1
TCGA-86-7954	I	68.663	605	20.1667	0	WT	WT	Cluster 1
TCGA-75-5147	I	#VALUE!	1333	44.4333	0	WT	WT	Cluster 1
TCGA-97-7547	I	67.7726	1965	65.5	0	WT	WT	Cluster 1
TCGA-50-5942	I	67.8932	1847	61.5667	0	WT	WT	Cluster 1
TCGA-91-6840	I	59.874	372	12.4	0	WT	WT	Cluster 1
TCGA-97-7546	I	76.474	1285	42.8333	0	WT	WT	Cluster 1
TCGA-05-5715	I	69.5425	62	2.06667	0	WT	WT	Cluster 1
TCGA-05-4430	I	59.9562	761	25.3667	0	WT	WT	Cluster 1
TCGA-55-7724	I	76.4137	705	23.5	0	WT	WT	Cluster 1
TCGA-91-8499	I	76.3096	36	1.2	0	WT	WT	Cluster 1
TCGA-55-8204	I	87.1726	515	17.1667	0	WT	WT	Cluster 1
TCGA-49-6744	II	64.3397	1683	56.1	0	WT	WT	Cluster 1
TCGA-91-6830	II	65.5397	60	2	0	WT	WT	Cluster 1
TCGA-44-7667	II	49.4849	1097	36.5667	0	WT	WT	Cluster 1
TCGA-49-6761	III	68.0795	354	11.8	0	WT	WT	Cluster 1
TCGA-91-6849	III	75.8247	35	1.16667	0	WT	WT	Cluster 1
TCGA-44-6774	III	56.0603	658	21.9333	0	WT	WT	Cluster 1
TCGA-64-1679	III	58.3836	2488	82.9333	0	WT	WT	Cluster 1
TCGA-55-5899	0	#VALUE!	930	31	0	WT	WT	Cluster 1
TCGA-05-4422	I	68.0466	365	12.1667	0	WT	WT	Cluster 1
TCGA-44-6778	I	59.5205	1864	62.1333	0	WT	WT	Cluster 1
TCGA-80-5611	I	#VALUE!	2595	86.5	0	WT	WT	Cluster 1
TCGA-86-8669	I	64.2274	938	31.2667	0	WT	WT	Cluster 1
TCGA-05-4389	I	70.3014	1369	45.6333	0	WT	WT	Cluster 1
TCGA-97-7552	I	70.0767	1932	64.4	0	WT	WT	Cluster 1
TCGA-44-8120	I	58.0493	260	8.66667	0	WT	WT	Cluster 1
TCGA-93-A4JQ	I	49.1808	526	17.5333	0	WT	WT	Cluster 1
TCGA-75-5146	I	#VALUE!	2368	78.9333	0	WT	WT	Cluster 1
TCGA-69-7764	I	75.8712	414	13.8	0	WT	WT	Cluster 1
TCGA-55-6642	I	63.3068	2449	81.6333	0	WT	WT	Cluster 1
TCGA-05-4403	I	76.3863	578	19.2667	0	WT	WT	Cluster 1
TCGA-35-4122	I	69.8384	225	7.5	0	WT	WT	Cluster 1
TCGA-69-7763	I	69.3589	690	23	0	WT	WT	Cluster 1
TCGA-44-A4SS	I	73.9479	415	13.8333	0	WT	WT	Cluster 1
TCGA-50-5049	I	70.074	3094	103.133	0	WT	WT	Cluster 1
TCGA-MN-A4N4	I	57.2274	1175	39.1667	0	WT	WT	Cluster 1
TCGA-86-8585	I	57.3096	353	11.7667	0	WT	WT	Cluster 1
TCGA-05-5423	II	65.3781	151	5.03333	0	WT	WT	Cluster 1
TCGA-78-8640	II	59.8137	7062	235.4	0	WT	WT	Cluster 1
TCGA-55-A48Y	II	69.5452	630	21	0	WT	WT	Cluster 1
TCGA-05-4432	II	66.7123	761	25.3667	0	WT	WT	Cluster 1
TCGA-05-4424	II	70.3808	913	30.4333	0	WT	WT	Cluster 1
TCGA-62-A471	II	64.9014	1246	41.5333	0	WT	WT	Cluster 1
TCGA-91-7771	II	62.811	492	16.4	0	WT	WT	Cluster 1
TCGA-05-5420	III	67.0466	457	15.2333	0	WT	WT	Cluster 1
TCGA-55-1594	III	68.5151	1178	39.2667	0	WT	WT	Cluster 1
TCGA-62-8399	III	62.8822	2696	89.8667	0	WT	WT	Cluster 1
TCGA-91-6848	III	59.8055	224	7.46667	0	WT	WT	Cluster 1
TCGA-55-8505	III	62.126	440	14.6667	0	WT	WT	Cluster 1
TCGA-44-5643	III	53.2219	1013	33.7667	0	WT	WT	Cluster 1
TCGA-35-5375	III	61.9945	264	8.8	0	WT	WT	Cluster 1
TCGA-86-7701	IV	66.326	947	31.5667	0	WT	WT	Cluster 1
TCGA-J2-A4AD	I	61.4082	550	18.3333	1	WT	WT	Cluster 1
TCGA-55-7913	I	61.1671	561	18.7	1	WT	WT	Cluster 1
TCGA-50-6590	I	72.4493	1288	42.9333	1	WT	WT	Cluster 1
TCGA-49-4488	I	74.8822	869	28.9667	1	WT	WT	Cluster 1
TCGA-38-7271	I	72.4384	800	26.6667	1	WT	WT	Cluster 1
TCGA-50-5935	I	86.6027	653	21.7667	1	WT	WT	Cluster 1
TCGA-78-8662	I	53.5973	3361	112.033	1	WT	WT	Cluster 1
TCGA-50-6592	I	71.7562	777	25.9	1	WT	WT	Cluster 1
TCGA-62-A46O	I	65.8904	1454	48.4667	1	WT	WT	Cluster 1
TCGA-MP-A4TK	II	56.3863	582	19.4	1	WT	WT	Cluster 1
TCGA-55-6982	II	#VALUE!	995	33.1667	1	WT	WT	Cluster 1
TCGA-78-8648	II	58.7479	1209	40.3	1	WT	WT	Cluster 1
TCGA-49-4505	II	61.9945	428	14.2667	1	WT	WT	Cluster 1
TCGA-50-5055	II	79.4192	1830	61	1	WT	WT	Cluster 1
TCGA-44-6779	II	50.6	500	16.6667	1	WT	WT	Cluster 1
TCGA-86-7714	III	61.9699	625	20.8333	1	WT	WT	Cluster 1
TCGA-78-7146	III	71.9781	173	5.76667	1	WT	WT	Cluster 1
TCGA-50-6594	III	79.2438	370	12.3333	1	WT	WT	Cluster 1
TCGA-50-5044	III	72.7863	624	20.8	1	WT	WT	Cluster 1
TCGA-64-1677	III	78.0329	628	20.9333	1	WT	WT	Cluster 1
TCGA-78-7220	III	53.3699	807	26.9	1	WT	WT	Cluster 1
TCGA-75-6214	III	#VALUE!	1115	37.1667	1	WT	WT	Cluster 1
TCGA-L9-A5IP	IV	40.2219	58	1.93333	1	WT	WT	Cluster 1
TCGA-55-6972	I	72.9452	1632	54.4	1	WT	WT	Cluster 1
TCGA-78-7162	I	75.5973	3169	105.633	1	WT	WT	Cluster 1
TCGA-91-6829	I	79.0164	1258	41.9333	1	WT	WT	Cluster 1
TCGA-50-5939	I	85.5781	460	15.3333	1	WT	WT	Cluster 1
TCGA-78-7152	I	65.1562	1215	40.5	1	WT	WT	Cluster 1
TCGA-78-7633	I	67.7068	1528	50.9333	1	WT	WT	Cluster 1
TCGA-62-A470	I	84.0795	1194	39.8	1	WT	WT	Cluster 1
TCGA-55-8092	II	75.6082	154	5.13333	1	WT	WT	Cluster 1
TCGA-49-6742	II	70.7918	488	16.2667	1	WT	WT	Cluster 1
TCGA-49-AAR9	II	61.6712	260	8.66667	1	WT	WT	Cluster 1
TCGA-55-6712	II	#VALUE!	171	5.7	1	WT	WT	Cluster 1
TCGA-73-A9RS	II	41.5397	340	11.3333	1	WT	WT	Cluster 1
TCGA-86-6562	II	52.8795	376	12.5333	1	WT	WT	Cluster 1
TCGA-86-7711	II	70.463	1046	34.8667	1	WT	WT	Cluster 1
TCGA-78-7150	II	59.9753	666	22.2	1	WT	WT	Cluster 1
TCGA-05-4396	III	76.9699	303	10.1	1	WT	WT	Cluster 1
TCGA-78-7536	III	70.0219	244	8.13333	1	WT	WT	Cluster 1
TCGA-50-5072	III	74.0712	250	8.33333	1	WT	WT	Cluster 1
TCGA-50-5930	III	47.2274	282	9.4	1	WT	WT	Cluster 1
TCGA-50-5933	III	72.2658	2393	79.7667	1	WT	WT	Cluster 1
TCGA-50-5936	III	58.1863	257	8.56667	1	WT	WT	Cluster 1
TCGA-78-7156	IV	62.2466	976	32.5333	1	WT	WT	Cluster 1
TCGA-38-4632	IV	42.2411	1357	45.2333	1	WT	WT	Cluster 1
TCGA-64-1678	0	71.0438	1189	39.6333	0	#N/A	#N/A	Cluster 1
TCGA-95-7039	II	54.7425	1272	42.4	0	Mut	Mut	Cluster 2
TCGA-97-A4M1	I	52.8	601	20.0333	0	WT	Mut	Cluster 2
TCGA-86-8668	I	61.3233	423	14.1	0	WT	Mut	Cluster 2
TCGA-97-8552	I	55.7014	626	20.8667	0	WT	Mut	Cluster 2
TCGA-91-6835	I	81.8822	79	2.63333	0	WT	Mut	Cluster 2
TCGA-44-2661	I	69.3507	1159	38.6333	0	WT	Mut	Cluster 2
TCGA-55-A57B	I	80.6904	546	18.2	0	WT	Mut	Cluster 2
TCGA-86-A4P7	I	63.9178	415	13.8333	0	WT	Mut	Cluster 2
TCGA-86-8280	II	54.7315	701	23.3667	0	WT	Mut	Cluster 2
TCGA-97-8547	III	78.9068	657	21.9	0	WT	Mut	Cluster 2
TCGA-69-7765	0	56.5068	165	5.5	0	WT	Mut	Cluster 2
TCGA-75-7025	I	#VALUE!	3305	110.167	0	WT	Mut	Cluster 2
TCGA-97-A4M7	I	74.1425	629	20.9667	0	WT	Mut	Cluster 2
TCGA-55-8206	I	56.6849	888	29.6	0	WT	Mut	Cluster 2
TCGA-97-8171	IV	81.1699	568	18.9333	0	WT	Mut	Cluster 2
TCGA-93-A4JP	IV	64.7123	578	19.2667	0	WT	Mut	Cluster 2
TCGA-44-A4SU	I	68	409	13.6333	1	WT	Mut	Cluster 2
TCGA-64-1681	I	61.7123	1167	38.9	1	WT	Mut	Cluster 2
TCGA-MP-A4T9	III	54.1562	1265	42.1667	1	WT	Mut	Cluster 2
TCGA-78-7158	III	59.5671	179	5.96667	1	WT	Mut	Cluster 2
TCGA-55-6981	III	53.4164	1379	45.9667	1	WT	Mut	Cluster 2
TCGA-L9-A50W	II	75.1068	442	14.7333	1	WT	Mut	Cluster 2
TCGA-MP-A4SW	II	53.8082	1778	59.2667	1	WT	Mut	Cluster 2
TCGA-49-AARO	I	39.8	3759	125.3	0	Mut	WT	Cluster 2
TCGA-83-5908	I	59.6164	824	27.4667	0	Mut	WT	Cluster 2
TCGA-55-8514	I	70.1589	520	17.3333	0	Mut	WT	Cluster 2
TCGA-67-4679	0	69.0466	448	14.9333	0	Mut	WT	Cluster 2
TCGA-62-A46R	I	54.9671	1725	57.5	1	Mut	WT	Cluster 2
TCGA-55-6984	II	#VALUE!	760	25.3333	1	Mut	WT	Cluster 2
TCGA-73-4677	0	75.0164	38	1.26667	1	Mut	WT	Cluster 2
TCGA-97-A4M0	I	60.8384	652	21.7333	0	Mut	WT	Cluster 2
TCGA-55-8097	I	60.9863	476	15.8667	0	Mut	WT	Cluster 2
TCGA-73-7498	I	58.9781	1189	39.6333	0	Mut	WT	Cluster 2
TCGA-99-8028	I	50.8	1118	37.2667	0	Mut	WT	Cluster 2
TCGA-64-5778	I	60.074	1305	43.5	0	Mut	WT	Cluster 2
TCGA-55-8207	I	73.6904	977	32.5667	0	Mut	WT	Cluster 2
TCGA-MN-A4N5	I	63.7178	84	2.8	0	Mut	WT	Cluster 2
TCGA-50-8459	II	68.1068	1119	37.3	0	Mut	WT	Cluster 2
TCGA-69-7978	II	59.6849	134	4.46667	0	Mut	WT	Cluster 2
TCGA-55-8299	I	61.989	469	15.6333	1	Mut	WT	Cluster 2
TCGA-50-5051	III	42.6986	478	15.9333	1	Mut	WT	Cluster 2
TCGA-05-4250	III	79.6384	121	4.03333	1	Mut	WT	Cluster 2
TCGA-MP-A4TI	II	72.7808	429	14.3	1	Mut	WT	Cluster 2
TCGA-MP-A4TD	III	71.1863	307	10.2333	1	Mut	WT	Cluster 2
TCGA-44-A47A	I	78.8548	466	15.5333	0	Mut	WT	Cluster 2
TCGA-J2-A4AG	I	66.3671	988	32.9333	0	Mut	WT	Cluster 2
TCGA-69-8253	II	59.6466	426	14.2	0	Mut	WT	Cluster 2
TCGA-86-8056	III	64.0247	139	4.63333	0	Mut	WT	Cluster 2
TCGA-69-8254	0	85.2986	409	13.6333	0	Mut	WT	Cluster 2
TCGA-NJ-A4YG	I	65.2384	2261	75.3667	0	Mut	WT	Cluster 2
TCGA-49-4510	II	51.4027	896	29.8667	1	Mut	WT	Cluster 2
TCGA-93-A4JO	I	70.9534	33	1.1	1	Mut	WT	Cluster 2
TCGA-55-7284	II	74.211	243	8.1	1	Mut	WT	Cluster 2
TCGA-78-8655	I	77.7507	2360	78.6667	0	Mut	WT	Cluster 2
TCGA-49-AARQ	I	41.274	6732	224.4	0	Mut	WT	Cluster 2
TCGA-55-7725	I	68.0767	442	14.7333	0	Mut	WT	Cluster 2
TCGA-86-A456	I	78.1726	896	29.8667	0	Mut	WT	Cluster 2
TCGA-55-7728	I	64.3973	704	23.4667	0	Mut	WT	Cluster 2
TCGA-95-A4VN	II	62.8137	553	18.4333	0	Mut	WT	Cluster 2
TCGA-L9-A443	I	63.1836	193	6.43333	1	Mut	WT	Cluster 2
TCGA-44-7661	I	69.8164	557	18.5667	1	Mut	WT	Cluster 2
TCGA-MP-A4T4	II	68.6356	2617	87.2333	1	Mut	WT	Cluster 2
TCGA-55-6970	III	67.8712	464	15.4667	1	Mut	WT	Cluster 2
TCGA-55-8090	I	80.0959	598	19.9333	1	Mut	WT	Cluster 2
TCGA-86-A4JF	II	56.1397	737	24.5667	1	Mut	WT	Cluster 2
TCGA-99-8025	III	72.9699	1060	35.3333	0	Mut	WT	Cluster 2
TCGA-49-4506	II	68.8548	999	33.3	1	Mut	WT	Cluster 2
TCGA-55-7911	I	70.537	537	17.9	0	Mut	WT	Cluster 2
TCGA-97-8179	I	72.0685	435	14.5	0	Mut	WT	Cluster 2
TCGA-NJ-A4YP	I	52.3452	50	1.66667	0	Mut	WT	Cluster 2
TCGA-69-7974	III	54.8521	184	6.13333	0	Mut	WT	Cluster 2
TCGA-38-4626	0	57.2685	3674	122.467	0	WT	WT	Cluster 2
TCGA-62-A46V	I	78.0685	2199	73.3	0	WT	WT	Cluster 2
TCGA-55-A492	I	70.463	596	19.8667	0	WT	WT	Cluster 2
TCGA-95-7948	I	42.0904	476	15.8667	0	WT	WT	Cluster 2
TCGA-L9-A8F4	I	64.7041	476	15.8667	0	WT	WT	Cluster 2
TCGA-L4-A4E5	I	48.4384	578	19.2667	0	WT	WT	Cluster 2
TCGA-J2-A4AE	I	77.1589	1079	35.9667	0	WT	WT	Cluster 2
TCGA-44-3398	I	77.7863	1163	38.7667	0	WT	WT	Cluster 2
TCGA-44-2657	I	74.789	1351	45.0333	0	WT	WT	Cluster 2
TCGA-67-6215	I	52.9041	174	5.8	0	WT	WT	Cluster 2
TCGA-50-8457	I	63.1644	1125	37.5	0	WT	WT	Cluster 2
TCGA-55-6985	I	58.5781	1233	41.1	0	WT	WT	Cluster 2
TCGA-NJ-A4YQ	I	69.663	1432	47.7333	0	WT	WT	Cluster 2
TCGA-MP-A4TH	I	70.5726	741	24.7	0	WT	WT	Cluster 2
TCGA-55-8510	I	55.9178	539	17.9667	0	WT	WT	Cluster 2
TCGA-99-AA5R	I	70.6247	658	21.9333	0	WT	WT	Cluster 2
TCGA-91-8496	I	63.9945	505	16.8333	0	WT	WT	Cluster 2
TCGA-97-8175	I	55.3589	551	18.3667	0	WT	WT	Cluster 2
TCGA-55-8087	I	59.3288	462	15.4	0	WT	WT	Cluster 2
TCGA-44-A47G	I	73.4247	351	11.7	0	WT	WT	Cluster 2
TCGA-67-6216	I	57.4438	141	4.7	0	WT	WT	Cluster 2
TCGA-S2-AA1A	I	68.2274	513	17.1	0	WT	WT	Cluster 2
TCGA-71-6725	I	48.7479	256	8.53333	0	WT	WT	Cluster 2
TCGA-55-7573	I	72.0603	487	16.2333	0	WT	WT	Cluster 2
TCGA-97-8172	I	75.1123	545	18.1667	0	WT	WT	Cluster 2
TCGA-97-7553	I	58.9534	1870	62.3333	0	WT	WT	Cluster 2
TCGA-55-8621	I	75.3014	515	17.1667	0	WT	WT	Cluster 2
TCGA-55-8511	I	73.9342	552	18.4	0	WT	WT	Cluster 2
TCGA-L9-A444	I	60.8274	307	10.2333	0	WT	WT	Cluster 2
TCGA-55-6986	I	#VALUE!	3261	108.7	0	WT	WT	Cluster 2
TCGA-44-2655	I	65.3534	1324	44.1333	0	WT	WT	Cluster 2
TCGA-93-7348	I	75.2219	531	17.7	0	WT	WT	Cluster 2
TCGA-97-A4M3	I	69.5452	540	18	0	WT	WT	Cluster 2
TCGA-55-6543	I	#VALUE!	435	14.5	0	WT	WT	Cluster 2
TCGA-93-7347	I	76.5726	683	22.7667	0	WT	WT	Cluster 2
TCGA-05-4405	I	74.6329	610	20.3333	0	WT	WT	Cluster 2
TCGA-69-7979	I	71.726	408	13.6	0	WT	WT	Cluster 2
TCGA-44-2665	II	55.7507	1301	43.3667	0	WT	WT	Cluster 2
TCGA-55-A48X	II	63.9479	689	22.9667	0	WT	WT	Cluster 2
TCGA-69-A59K	II	60.5288	522	17.4	0	WT	WT	Cluster 2
TCGA-86-8278	II	63.3342	944	31.4667	0	WT	WT	Cluster 2
TCGA-55-8513	II	77.4904	791	26.3667	0	WT	WT	Cluster 2
TCGA-62-8395	II	80.3041	1216	40.5333	0	WT	WT	Cluster 2
TCGA-55-8619	II	72.9205	416	13.8667	0	WT	WT	Cluster 2
TCGA-44-2659	II	65.2274	1367	45.5667	0	WT	WT	Cluster 2
TCGA-73-4668	II	66.4521	467	15.5667	0	WT	WT	Cluster 2
TCGA-86-6851	II	73.4466	179	5.96667	0	WT	WT	Cluster 2
TCGA-86-8671	II	72.4603	839	27.9667	0	WT	WT	Cluster 2
TCGA-05-4398	III	47.8658	1431	47.7	0	WT	WT	Cluster 2
TCGA-99-7458	III	74.9562	747	24.9	0	WT	WT	Cluster 2
TCGA-86-A4P8	III	59.5562	805	26.8333	0	WT	WT	Cluster 2
TCGA-44-3396	III	74.1726	1130	37.6667	0	WT	WT	Cluster 2
TCGA-73-4666	IV	52.2575	800	26.6667	0	WT	WT	Cluster 2
TCGA-55-A4DG	I	71.3534	608	20.2667	0	WT	WT	Cluster 2
TCGA-78-7163	I	60.2795	7248	241.6	0	WT	WT	Cluster 2
TCGA-97-A4LX	I	81.9589	614	20.4667	0	WT	WT	Cluster 2
TCGA-55-8301	I	59	534	17.8	0	WT	WT	Cluster 2
TCGA-44-6148	I	60.6521	704	23.4667	0	WT	WT	Cluster 2
TCGA-38-A44F	I	80.9151	133	4.43333	0	WT	WT	Cluster 2
TCGA-64-1676	I	58.7068	1728	57.6	0	WT	WT	Cluster 2
TCGA-49-AARR	I	68.3342	4992	166.4	0	WT	WT	Cluster 2
TCGA-50-8460	I	74.7123	829	27.6333	0	WT	WT	Cluster 2
TCGA-97-A4M2	I	66.611	624	20.8	0	WT	WT	Cluster 2
TCGA-95-8039	I	72.1014	830	27.6667	0	WT	WT	Cluster 2
TCGA-35-4123	I	38.5315	182	6.06667	0	WT	WT	Cluster 2
TCGA-44-7659	I	70.4932	691	23.0333	0	WT	WT	Cluster 2
TCGA-44-2656	I	59.6329	1429	47.6333	0	WT	WT	Cluster 2
TCGA-44-A47B	I	79.0932	287	9.56667	0	WT	WT	Cluster 2
TCGA-05-4426	I	71.463	791	26.3667	0	WT	WT	Cluster 2
TCGA-55-7903	I	64.4082	567	18.9	0	WT	WT	Cluster 2
TCGA-44-7662	I	61.7616	218	7.26667	0	WT	WT	Cluster 2
TCGA-86-8073	I	58.1205	740	24.6667	0	WT	WT	Cluster 2
TCGA-97-7937	I	65.5315	564	18.8	0	WT	WT	Cluster 2
TCGA-55-8091	I	75.0274	600	20	0	WT	WT	Cluster 2
TCGA-95-8494	II	67.8712	84	2.8	0	WT	WT	Cluster 2
TCGA-49-AAR3	II	69.7781	1893	63.1	0	WT	WT	Cluster 2
TCGA-62-A472	II	70.9397	910	30.3333	0	WT	WT	Cluster 2
TCGA-MN-A4N1	II	60.1068	827	27.5667	0	WT	WT	Cluster 2
TCGA-86-8279	II	46.663	949	31.6333	0	WT	WT	Cluster 2
TCGA-91-A4BD	II	78.2027	603	20.1	0	WT	WT	Cluster 2
TCGA-05-5428	II	57.7014	670	22.3333	0	WT	WT	Cluster 2
TCGA-55-7994	II	81.8027	603	20.1	0	WT	WT	Cluster 2
TCGA-NJ-A7XG	III	49.663	617	20.5667	0	WT	WT	Cluster 2
TCGA-78-7149	III	72.0137	3940	131.333	0	WT	WT	Cluster 2
TCGA-49-6745	III	82.5562	522	17.4	0	WT	WT	Cluster 2
TCGA-05-4384	III	66.8795	426	14.2	0	WT	WT	Cluster 2
TCGA-93-A4JN	IV	71.9808	718	23.9333	0	WT	WT	Cluster 2
TCGA-64-1680	IV	63.7452	1126	37.5333	0	WT	WT	Cluster 2
TCGA-50-5045	0	57.4274	2174	72.4667	1	WT	WT	Cluster 2
TCGA-O1-A52J	I	74.5836	1798	59.9333	1	WT	WT	Cluster 2
TCGA-91-8497	I	75.7041	434	14.4667	1	WT	WT	Cluster 2
TCGA-55-7574	I	64.9397	995	33.1667	1	WT	WT	Cluster 2
TCGA-44-3919	I	71.4548	1026	34.2	1	WT	WT	Cluster 2
TCGA-44-4112	I	60.5644	808	26.9333	1	WT	WT	Cluster 2
TCGA-49-AARN	I	56.4521	1135	37.8333	1	WT	WT	Cluster 2
TCGA-44-6777	I	85.5726	987	32.9	1	WT	WT	Cluster 2
TCGA-53-7626	II	76.7781	929	30.9667	1	WT	WT	Cluster 2
TCGA-50-5068	II	59.5288	1499	49.9667	1	WT	WT	Cluster 2
TCGA-75-6212	II	#VALUE!	1516	50.5333	1	WT	WT	Cluster 2
TCGA-49-AAQV	II	64.0274	677	22.5667	1	WT	WT	Cluster 2
TCGA-55-6979	II	59.6712	237	7.9	1	WT	WT	Cluster 2
TCGA-62-A46Y	III	70.9726	414	13.8	1	WT	WT	Cluster 2
TCGA-MP-A4T6	III	76.6932	1790	59.6667	1	WT	WT	Cluster 2
TCGA-49-4512	III	69.8685	905	30.1667	1	WT	WT	Cluster 2
TCGA-50-6593	III	49.7315	336	11.2	1	WT	WT	Cluster 2
TCGA-99-8033	IV	74.9096	656	21.8667	1	WT	WT	Cluster 2
TCGA-78-7535	I	45.4	949	31.6333	1	WT	WT	Cluster 2
TCGA-55-8089	I	56.3726	702	23.4	1	WT	WT	Cluster 2
TCGA-49-4486	I	72.3699	2318	77.2667	1	WT	WT	Cluster 2
TCGA-78-7537	I	72.9041	1622	54.0667	1	WT	WT	Cluster 2
TCGA-78-7542	I	56.8849	321	10.7	1	WT	WT	Cluster 2
TCGA-97-8174	II	67.7397	164	5.46667	1	WT	WT	Cluster 2
TCGA-55-6978	II	#VALUE!	176	5.86667	1	WT	WT	Cluster 2
TCGA-73-4676	II	45.8795	281	9.36667	1	WT	WT	Cluster 2
TCGA-75-5125	II	#VALUE!	2027	67.5667	1	WT	WT	Cluster 2
TCGA-78-8660	II	69.6493	321	10.7	1	WT	WT	Cluster 2
TCGA-49-AAR4	III	51.8877	879	29.3	1	WT	WT	Cluster 2
TCGA-55-7227	III	77.9671	952	31.7333	1	WT	WT	Cluster 2
TCGA-73-4675	III	59.2164	922	30.7333	1	WT	WT	Cluster 2
TCGA-MP-A4TC	III	78.0027	74	2.46667	1	WT	WT	Cluster 2
TCGA-55-8512	IV	41.8247	607	20.2333	1	WT	WT	Cluster 2
TCGA-55-6983	II	#VALUE!	2823	94.1	0	Mut	WT	Cluster 3
TCGA-MP-A5C7	I	76.7534	2248	74.9333	0	WT	WT	Cluster 3
TCGA-NJ-A4YF	I	50.9151	2161	72.0333	0	WT	WT	Cluster 3
TCGA-55-6987	I	77.7589	2137	71.2333	0	WT	WT	Cluster 3
TCGA-55-1596	II	55.8384	2065	68.8333	0	WT	WT	Cluster 3
TCGA-78-7159	I	60.989	1974	65.8	0	WT	WT	Cluster 3
TCGA-64-5781	I	55.3945	1559	51.9667	0	WT	WT	Cluster 3
TCGA-73-7499	I	81.3233	1531	51.0333	1	WT	WT	Cluster 3
TCGA-62-8402	III	73.7918	1498	49.9333	1	WT	Mut	Cluster 3
TCGA-55-6971	I	59.5452	1400	46.6667	0	WT	WT	Cluster 3
TCGA-55-6968	IV	61.2164	1293	43.1	1	WT	Mut	Cluster 3
TCGA-50-6597	I	79.9863	1268	42.2667	1	WT	WT	Cluster 3
TCGA-49-AARE	I	51.7616	1229	40.9667	1	WT	WT	Cluster 3
TCGA-78-7155	I	68.1178	1171	39.0333	1	WT	Mut	Cluster 3
TCGA-05-4390	I	58.7123	1126	37.5333	0	Mut	WT	Cluster 3
TCGA-38-4630	I	75.8	1073	35.7667	1	WT	WT	Cluster 3
TCGA-86-7955	I	62.389	1072	35.7333	0	WT	WT	Cluster 3
TCGA-53-A4EZ	II	63.5644	1071	35.7	0	WT	WT	Cluster 3
TCGA-53-7624	IV	40.5315	1043	34.7667	1	WT	WT	Cluster 3
TCGA-55-7910	II	50.1068	1040	34.6667	0	Mut	WT	Cluster 3
TCGA-86-7953	I	69.3562	997	33.2333	0	Mut	WT	Cluster 3
TCGA-MP-A4TA	I	75.3781	950	31.6667	1	WT	WT	Cluster 3
TCGA-05-4420	I	41.5315	912	30.4	0	WT	WT	Cluster 3
TCGA-55-8085	I	64.6466	904	30.1333	0	WT	WT	Cluster 3
TCGA-MP-A4TE	II	56.5123	896	29.8667	1	Mut	WT	Cluster 3
TCGA-55-7995	I	73.526	889	29.6333	0	WT	WT	Cluster 3
TCGA-44-7670	II	47.6493	882	29.4	0	WT	WT	Cluster 3
TCGA-55-7281	I	70.8767	872	29.0667	0	Mut	WT	Cluster 3
TCGA-38-4629	II	68.7781	864	28.8	1	WT	Mut	Cluster 3
TCGA-64-5779	III	61.1096	864	28.8	0	WT	WT	Cluster 3
TCGA-86-8673	I	61.8384	862	28.7333	0	WT	WT	Cluster 3
TCGA-49-4487	I	72.8301	855	28.5	1	WT	WT	Cluster 3
TCGA-91-6847	I	62.6356	842	28.0667	0	WT	WT	Cluster 3
TCGA-55-7570	I	60.8712	824	27.4667	0	WT	Mut	Cluster 3
TCGA-05-4397	II	65.2959	731	24.3667	1	WT	WT	Cluster 3
TCGA-55-8096	I	67.6274	719	23.9667	1	WT	Mut	Cluster 3
TCGA-73-4659	III	66.4466	711	23.7	1	WT	WT	Cluster 3
TCGA-55-1592	I	#VALUE!	701	23.3667	1	WT	WT	Cluster 3
TCGA-49-6767	II	46.8712	677	22.5667	0	WT	WT	Cluster 3
TCGA-55-8208	I	73.1945	674	22.4667	0	WT	WT	Cluster 3
TCGA-55-7576	I	54.5671	670	22.3333	0	Mut	WT	Cluster 3
TCGA-86-8358	I	44.9562	653	21.7667	0	WT	WT	Cluster 3
TCGA-55-A48Z	III	60.4274	651	21.7	0	WT	Mut	Cluster 3
TCGA-95-A4VK	III	74.0822	651	21.7	0	Mut	WT	Cluster 3
TCGA-55-A491	I	81.0767	626	20.8667	0	WT	WT	Cluster 3
TCGA-55-A4DF	I	88.8548	614	20.4667	1	WT	WT	Cluster 3
TCGA-55-8205	II	76.8849	599	19.9667	0	WT	WT	Cluster 3
TCGA-44-6145	I	62.3151	595	19.8333	0	Mut	WT	Cluster 3
TCGA-62-A46P	I	65.7342	594	19.8	1	WT	WT	Cluster 3
TCGA-78-7154	III	72.5507	593	19.7667	1	WT	WT	Cluster 3
TCGA-44-7660	I	72.8603	592	19.7333	0	WT	WT	Cluster 3
TCGA-78-7147	II	67.9699	586	19.5333	1	WT	Mut	Cluster 3
TCGA-44-7669	II	59.9808	574	19.1333	1	WT	WT	Cluster 3
TCGA-L9-A7SV	II	69.3096	565	18.8333	0	WT	WT	Cluster 3
TCGA-55-8203	I	69.8	547	18.2333	0	Mut	WT	Cluster 3
TCGA-95-7043	I	63.4658	503	16.7667	1	WT	WT	Cluster 3
TCGA-97-7941	I	72.0493	484	16.1333	0	Mut	WT	Cluster 3
TCGA-55-A494	I	61.7534	481	16.0333	0	Mut	WT	Cluster 3
TCGA-95-7947	I	67.8137	477	15.9	0	WT	Mut	Cluster 3
TCGA-05-4434	IV	67.0466	457	15.2333	1	WT	WT	Cluster 3
TCGA-50-5931	I	75.9808	434	14.4667	1	WT	WT	Cluster 3
TCGA-53-7813	III	51.7123	424	14.1333	0	Mut	WT	Cluster 3
TCGA-55-8507	I	53.1233	418	13.9333	0	WT	WT	Cluster 3
TCGA-95-7944	I	71.2411	377	12.5667	0	WT	WT	Cluster 3
TCGA-55-8620	IV	60.5233	375	12.5	1	WT	WT	Cluster 3
TCGA-38-4631	I	72.7068	354	11.8	1	WT	WT	Cluster 3
TCGA-55-7907	II	77.263	343	11.4333	1	Mut	WT	Cluster 3
TCGA-MP-A4TJ	I	62.6712	339	11.3	1	WT	WT	Cluster 3
TCGA-91-6831	I	66.9479	310	10.3333	0	WT	WT	Cluster 3
TCGA-50-7109	I	60.2164	308	10.2667	1	WT	WT	Cluster 3
TCGA-4B-A93V	I	52.1507	300	10	1	Mut	WT	Cluster 3
TCGA-44-8119	II	73.9808	285	9.5	0	WT	WT	Cluster 3
TCGA-05-5429	III	60.4548	275	9.16667	1	WT	WT	Cluster 3
TCGA-49-4507	III	73.5644	268	8.93333	1	WT	WT	Cluster 3
TCGA-78-7166	II	84.5726	258	8.6	1	Mut	WT	Cluster 3
TCGA-69-7973	I	42.0685	230	7.66667	0	Mut	WT	Cluster 3
TCGA-55-7914	II	71.5205	187	6.23333	1	Mut	WT	Cluster 3
TCGA-69-7761	I	85.0438	186	6.2	0	WT	WT	Cluster 3
TCGA-MP-A4T8	III	68.6822	161	5.36667	1	Mut	WT	Cluster 3
TCGA-62-8394	III	65.0904	139	4.63333	1	WT	Mut	Cluster 3
TCGA-69-8255	I	72.0247	129	4.3	0	WT	WT	Cluster 3
TCGA-50-6591	IV	63.1973	119	3.96667	1	WT	Mut	Cluster 3
TCGA-55-7727	III	71.0384	119	3.96667	0	WT	WT	Cluster 3
TCGA-05-4415	III	57.2055	91	3.03333	1	Mut	WT	Cluster 3
TCGA-95-7562	II	71.2329	87	2.9	1	Mut	WT	Cluster 3
TCGA-99-8032	I	62.0137	44	1.46667	0	Mut	WT	Cluster 3
TCGA-91-A4BC	II	59.0822	44	1.46667	0	WT	WT	Cluster 3

## Sheet: Supplementary Table ST3
Supplimentary Table ST3: TCGA samples and SPS of TCGA patients
Id	Stage	Age	Months	Status	SPS
TCGA-05-4249	I	67.211	50.7667	0	0.1291
TCGA-05-4250	III	79.6384	4.03333	1	0.4128
TCGA-05-4382	I	68.1315	20.2333	0	0.212713
TCGA-05-4384	III	66.8795	14.2	0	0.148826
TCGA-05-4389	I	70.3014	45.6333	0	0.539612
TCGA-05-4390	I	58.7123	37.5333	0	0.0157365
TCGA-05-4396	III	76.9699	10.1	1	0.958403
TCGA-05-4397	II	65.2959	24.3667	1	0.138146
TCGA-05-4398	III	47.8658	47.7	0	0.0296651
TCGA-05-4402	IV	57.0384	8.13333	1	0.0551531
TCGA-05-4403	I	76.3863	19.2667	0	0.0650916
TCGA-05-4405	I	74.6329	20.3333	0	0.305687
TCGA-05-4415	III	57.2055	3.03333	1	0.0329952
TCGA-05-4417	I	51.4521	15.1667	0	0.0432238
TCGA-05-4418	III	69.6356	9.13333	1	0.243865
TCGA-05-4420	I	41.5315	30.4	0	0.0454082
TCGA-05-4422	I	68.0466	12.1667	0	0.774334
TCGA-05-4424	II	70.3808	30.4333	0	0.104652
TCGA-05-4426	I	71.463	26.3667	0	0.0653447
TCGA-05-4427	II	65.4603	26.3667	0	0.0809911
TCGA-05-4430	I	59.9562	25.3667	0	0.11921
TCGA-05-4432	II	66.7123	25.3667	0	0.0854943
TCGA-05-4433	I	82.7233	24.3333	0	0.0670692
TCGA-05-4434	IV	67.0466	15.2333	1	0.0756293
TCGA-05-5420	III	67.0466	15.2333	0	0.707039
TCGA-05-5423	II	65.3781	5.03333	0	0.0924929
TCGA-05-5428	II	57.7014	22.3333	0	0.260448
TCGA-05-5429	III	60.4548	9.16667	1	0.120544
TCGA-05-5715	I	69.5425	2.06667	0	0.0541131
TCGA-35-4122	I	69.8384	7.5	0	0.0182211
TCGA-35-4123	I	38.5315	6.06667	0	0.0200457
TCGA-35-5375	III	61.9945	8.8	0	0
TCGA-38-4626	0	57.2685	122.467	0	0.0340226
TCGA-38-4627	II	64.411	38.2333	1	0.0548126
TCGA-38-4628	II	65.9096	49.7333	1	0.0472853
TCGA-38-4629	II	68.7781	28.8	1	0.238461
TCGA-38-4630	I	75.8	35.7667	1	0.0376257
TCGA-38-4631	I	72.7068	11.8	1	0.776598
TCGA-38-4632	IV	42.2411	45.2333	1	0.0713347
TCGA-38-6178	III	70.1178	14.9333	0	0.0978247
TCGA-38-7271	I	72.4384	26.6667	1	0.103267
TCGA-38-A44F	I	80.9151	4.43333	0	0.07948
TCGA-44-2655	I	65.3534	44.1333	0	0.0118561
TCGA-44-2656	I	59.6329	47.6333	0	0.0639383
TCGA-44-2657	I	74.789	45.0333	0	0.0145289
TCGA-44-2659	II	65.2274	45.5667	0	0.0138097
TCGA-44-2661	I	69.3507	38.6333	0	0.0976797
TCGA-44-2665	II	55.7507	43.3667	0	0.113345
TCGA-44-3396	III	74.1726	37.6667	0	0.16262
TCGA-44-3398	I	77.7863	38.7667	0	0.064589
TCGA-44-3919	I	71.4548	34.2	1	0.0902788
TCGA-44-4112	I	60.5644	26.9333	1	0.167317
TCGA-44-5643	III	53.2219	33.7667	0	0.622254
TCGA-44-5644	I	51.0795	28.7667	0	0.207396
TCGA-44-6145	I	62.3151	19.8333	0	0
TCGA-44-6148	I	60.6521	23.4667	0	0.0528165
TCGA-44-6774	III	56.0603	21.9333	0	0.0751517
TCGA-44-6776	I	60.6849	87.2	0	0.198921
TCGA-44-6777	I	85.5726	32.9	1	0.0113797
TCGA-44-6778	I	59.5205	62.1333	0	0.665834
TCGA-44-6779	II	50.6	16.6667	1	0.119161
TCGA-44-7659	I	70.4932	23.0333	0	0.230896
TCGA-44-7660	I	72.8603	19.7333	0	0.543619
TCGA-44-7661	I	69.8164	18.5667	1	0.204661
TCGA-44-7662	I	61.7616	7.26667	0	0.0565787
TCGA-44-7667	II	49.4849	36.5667	0	0.197115
TCGA-44-7669	II	59.9808	19.1333	1	0.0826523
TCGA-44-7670	II	47.6493	29.4	0	0.0849748
TCGA-44-7671	I	64.4877	29.6333	0	0.070372
TCGA-44-7672	I	52.6027	23.9667	0	0.00842713
TCGA-44-8117	I	54.3973	12.8333	0	0.11496
TCGA-44-8119	II	73.9808	9.5	0	0.0626909
TCGA-44-8120	I	58.0493	8.66667	0	0.0952913
TCGA-44-A47A	I	78.8548	15.5333	0	0.333817
TCGA-44-A47B	I	79.0932	9.56667	0	0.0954583
TCGA-44-A47G	I	73.4247	11.7	0	0.0371512
TCGA-44-A4SS	I	73.9479	13.8333	0	0.450511
TCGA-44-A4SU	I	68	13.6333	1	0.0413257
TCGA-49-4486	I	72.3699	77.2667	1	0.0178339
TCGA-49-4487	I	72.8301	28.5	1	0.0920998
TCGA-49-4488	I	74.8822	28.9667	1	0.303339
TCGA-49-4490	III	45.5726	12.8333	1	0.0577242
TCGA-49-4494	III	77.7726	36.0333	1	0.0644172
TCGA-49-4501	I	67.9918	47.3667	1	0.0888674
TCGA-49-4505	II	61.9945	14.2667	1	0.03006
TCGA-49-4506	II	68.8548	33.3	1	0.109082
TCGA-49-4507	III	73.5644	8.93333	1	0.185565
TCGA-49-4510	II	51.4027	29.8667	1	0.0343153
TCGA-49-4512	III	69.8685	30.1667	1	0
TCGA-49-4514	I	79.2	56.6667	0	0.108257
TCGA-49-6742	II	70.7918	16.2667	1	0.53501
TCGA-49-6743	III	81.663	54.0333	0	0.484849
TCGA-49-6744	II	64.3397	56.1	0	0.134092
TCGA-49-6745	III	82.5562	17.4	0	0.0611963
TCGA-49-6761	III	68.0795	11.8	0	0.0648241
TCGA-49-6767	II	46.8712	22.5667	0	0.0906788
TCGA-49-AAQV	II	64.0274	22.5667	1	0.0361637
TCGA-49-AAR3	II	69.7781	63.1	0	0.200602
TCGA-49-AAR4	III	51.8877	29.3	1	0.313577
TCGA-49-AAR9	II	61.6712	8.66667	1	0.739495
TCGA-49-AARE	I	51.7616	40.9667	1	0.0852865
TCGA-49-AARN	I	56.4521	37.8333	1	0.190226
TCGA-49-AARO	I	39.8	125.3	0	0.0681401
TCGA-49-AARQ	I	41.274	224.4	0	0.0479708
TCGA-49-AARR	I	68.3342	166.4	0	0.0356614
TCGA-4B-A93V	I	52.1507	10	1	0.938525
TCGA-50-5044	III	72.7863	20.8	1	0.168102
TCGA-50-5045	0	57.4274	72.4667	1	0.0183212
TCGA-50-5049	I	70.074	103.133	0	0.0387348
TCGA-50-5051	III	42.6986	15.9333	1	0.015969
TCGA-50-5055	II	79.4192	61	1	0.0547327
TCGA-50-5068	II	59.5288	49.9667	1	0.12685
TCGA-50-5072	III	74.0712	8.33333	1	1.35888
TCGA-50-5930	III	47.2274	9.4	1	0.179409
TCGA-50-5931	I	75.9808	14.4667	1	0.810686
TCGA-50-5932	II	75.2164	41.1667	1	0.100923
TCGA-50-5933	III	72.2658	79.7667	1	0.079196
TCGA-50-5935	I	86.6027	21.7667	1	0.109244
TCGA-50-5936	III	58.1863	8.56667	1	0.0550669
TCGA-50-5939	I	85.5781	15.3333	1	0.0308062
TCGA-50-5941	III	55.7534	49.1333	0	0
TCGA-50-5942	I	67.8932	61.5667	0	0
TCGA-50-5944	I	69.6986	58.3333	0	0.0130911
TCGA-50-6590	I	72.4493	42.9333	1	0.1062
TCGA-50-6591	IV	63.1973	3.96667	1	0.739722
TCGA-50-6592	I	71.7562	25.9	1	0.437306
TCGA-50-6593	III	49.7315	11.2	1	0.0774519
TCGA-50-6594	III	79.2438	12.3333	1	1.45836
TCGA-50-6595	III	74.5123	6.3	1	0.0628541
TCGA-50-6597	I	79.9863	42.2667	1	0.0190469
TCGA-50-7109	I	60.2164	10.2667	1	1.0031
TCGA-50-8457	I	63.1644	37.5	0	0.0809029
TCGA-50-8459	II	68.1068	37.3	0	0.0785198
TCGA-50-8460	I	74.7123	27.6333	0	0.0834679
TCGA-53-7624	IV	40.5315	34.7667	1	0.39312
TCGA-53-7626	II	76.7781	30.9667	1	0.0427262
TCGA-53-7813	III	51.7123	14.1333	0	0
TCGA-53-A4EZ	II	63.5644	35.7	0	0
TCGA-55-1592	I	#VALUE!	23.3667	1	0.310526
TCGA-55-1594	III	68.5151	39.2667	0	0.202273
TCGA-55-1596	II	55.8384	68.8333	0	0.101255
TCGA-55-5899	0	#VALUE!	31	0	0.295584
TCGA-55-6543	I	#VALUE!	14.5	0	0.0268699
TCGA-55-6642	I	63.3068	81.6333	0	0.0130863
TCGA-55-6712	II	#VALUE!	5.7	1	0.0350423
TCGA-55-6968	IV	61.2164	43.1	1	0.0150998
TCGA-55-6970	III	67.8712	15.4667	1	0.0776871
TCGA-55-6971	I	59.5452	46.6667	0	0
TCGA-55-6972	I	72.9452	54.4	1	0.957633
TCGA-55-6975	II	#VALUE!	3.93333	1	0.30436
TCGA-55-6978	II	#VALUE!	5.86667	1	0.128721
TCGA-55-6979	II	59.6712	7.9	1	0.0329342
TCGA-55-6980	I	#VALUE!	70.3	0	0
TCGA-55-6981	III	53.4164	45.9667	1	0
TCGA-55-6982	II	#VALUE!	33.1667	1	0
TCGA-55-6983	II	#VALUE!	94.1	0	0.08099
TCGA-55-6984	II	#VALUE!	25.3333	1	0.0340847
TCGA-55-6985	I	58.5781	41.1	0	0.0510452
TCGA-55-6986	I	#VALUE!	108.7	0	0.133356
TCGA-55-6987	I	77.7589	71.2333	0	0.0317557
TCGA-55-7227	III	77.9671	31.7333	1	0.113417
TCGA-55-7281	I	70.8767	29.0667	0	0.023777
TCGA-55-7283	III	76.5644	20.3	0	0.0590408
TCGA-55-7284	II	74.211	8.1	1	0.211745
TCGA-55-7570	I	60.8712	27.4667	0	0.0321598
TCGA-55-7573	I	72.0603	16.2333	0	0.0311695
TCGA-55-7574	I	64.9397	33.1667	1	0.0374202
TCGA-55-7576	I	54.5671	22.3333	0	0.350735
TCGA-55-7724	I	76.4137	23.5	0	0.0838405
TCGA-55-7725	I	68.0767	14.7333	0	0.0218785
TCGA-55-7726	I	72.4685	21.7333	0	0.366878
TCGA-55-7727	III	71.0384	3.96667	0	0.0681862
TCGA-55-7728	I	64.3973	23.4667	0	0.0745348
TCGA-55-7815	I	77.0384	25.7667	0	0.0454106
TCGA-55-7903	I	64.4082	18.9	0	0.249492
TCGA-55-7907	II	77.263	11.4333	1	0.126546
TCGA-55-7910	II	50.1068	34.6667	0	0.277188
TCGA-55-7911	I	70.537	17.9	0	0.377397
TCGA-55-7913	I	61.1671	18.7	1	0.815698
TCGA-55-7914	II	71.5205	6.23333	1	0.0608376
TCGA-55-7994	II	81.8027	20.1	0	0.272212
TCGA-55-7995	I	73.526	29.6333	0	0.128873
TCGA-55-8085	I	64.6466	30.1333	0	0.198225
TCGA-55-8087	I	59.3288	15.4	0	0.19661
TCGA-55-8089	I	56.3726	23.4	1	0.37454
TCGA-55-8090	I	80.0959	19.9333	1	0.0668781
TCGA-55-8091	I	75.0274	20	0	0.00855053
TCGA-55-8092	II	75.6082	5.13333	1	1.05932
TCGA-55-8094	IV	51.789	18.0333	0	0.314705
TCGA-55-8096	I	67.6274	23.9667	1	0.109095
TCGA-55-8097	I	60.9863	15.8667	0	0.0223733
TCGA-55-8203	I	69.8	18.2333	0	0.0436531
TCGA-55-8204	I	87.1726	17.1667	0	0.0186982
TCGA-55-8205	II	76.8849	19.9667	0	0.0883918
TCGA-55-8206	I	56.6849	29.6	0	0.0722331
TCGA-55-8207	I	73.6904	32.5667	0	0.122305
TCGA-55-8208	I	73.1945	22.4667	0	0.0279731
TCGA-55-8299	I	61.989	15.6333	1	0.0814454
TCGA-55-8301	I	59	17.8	0	0.00896478
TCGA-55-8505	III	62.126	14.6667	0	0.225017
TCGA-55-8507	I	53.1233	13.9333	0	0.0671447
TCGA-55-8508	II	60.7096	20.5667	0	0.190957
TCGA-55-8510	I	55.9178	17.9667	0	0
TCGA-55-8511	I	73.9342	18.4	0	0.054262
TCGA-55-8512	IV	41.8247	20.2333	1	0.0114413
TCGA-55-8513	II	77.4904	26.3667	0	0.0848194
TCGA-55-8514	I	70.1589	17.3333	0	0.0293752
TCGA-55-8615	III	67.9068	14.8667	0	0
TCGA-55-8616	I	58.1507	1.6	0	0.0629906
TCGA-55-8619	II	72.9205	13.8667	0	0.0371171
TCGA-55-8620	IV	60.5233	12.5	1	2.5903
TCGA-55-8621	I	75.3014	17.1667	0	0.0859633
TCGA-55-A48X	II	63.9479	22.9667	0	0.24649
TCGA-55-A48Y	II	69.5452	21	0	0.0108833
TCGA-55-A48Z	III	60.4274	21.7	0	0.142782
TCGA-55-A490	II	78.7068	3.3	1	0.0833566
TCGA-55-A491	I	81.0767	20.8667	0	0
TCGA-55-A492	I	70.463	19.8667	0	0.300128
TCGA-55-A494	I	61.7534	16.0333	0	0.188817
TCGA-55-A4DF	I	88.8548	20.4667	1	0.0914004
TCGA-55-A4DG	I	71.3534	20.2667	0	0.217564
TCGA-55-A57B	I	80.6904	18.2	0	0.243113
TCGA-62-8394	III	65.0904	4.63333	1	0.0107027
TCGA-62-8395	II	80.3041	40.5333	0	0.0571721
TCGA-62-8397	II	70.4877	42.9667	0	0
TCGA-62-8399	III	62.8822	89.8667	0	0.0927086
TCGA-62-8402	III	73.7918	49.9333	1	0.51218
TCGA-62-A46O	I	65.8904	48.4667	1	0.657103
TCGA-62-A46P	I	65.7342	19.8	1	0.151072
TCGA-62-A46R	I	54.9671	57.5	1	0.0244327
TCGA-62-A46S	I	73.4932	55.1	1	0.0981397
TCGA-62-A46V	I	78.0685	73.3	0	0.20373
TCGA-62-A46Y	III	70.9726	13.8	1	0.181866
TCGA-62-A470	I	84.0795	39.8	1	0.0536596
TCGA-62-A471	II	64.9014	41.5333	0	0.65032
TCGA-62-A472	II	70.9397	30.3333	0	0.264713
TCGA-64-1676	I	58.7068	57.6	0	0
TCGA-64-1677	III	78.0329	20.9333	1	0.128232
TCGA-64-1678	0	71.0438	39.6333	0	0.0729151
TCGA-64-1679	III	58.3836	82.9333	0	0.0511017
TCGA-64-1680	IV	63.7452	37.5333	0	0.0921968
TCGA-64-1681	I	61.7123	38.9	1	0
TCGA-64-5774	I	60.4356	89.2	0	0.233438
TCGA-64-5775	III	71.3918	2.06667	1	0.112602
TCGA-64-5778	I	60.074	43.5	0	0.291711
TCGA-64-5779	III	61.1096	28.8	0	0.0803314
TCGA-64-5781	I	55.3945	51.9667	0	0.0427202
TCGA-64-5815	II	74.7397	28.8667	0	0.172276
TCGA-67-3770	I	70.2959	20.3333	0	0.16343
TCGA-67-3771	I	77.8247	20.3333	0	0.122489
TCGA-67-3772	I	82.1616	19.1	0	0.162775
TCGA-67-3773	I	84.126	14.2333	0	0.0534744
TCGA-67-3774	I	73.1616	12.8333	0	0.0261013
TCGA-67-4679	0	69.0466	14.9333	0	0.0517058
TCGA-67-6215	I	52.9041	5.8	0	0.0204632
TCGA-67-6216	I	57.4438	4.7	0	0.0264434
TCGA-67-6217	II	73.7534	14.0667	0	0.243611
TCGA-69-7760	II	73.3616	6.73333	0	0
TCGA-69-7761	I	85.0438	6.2	0	0.0607921
TCGA-69-7763	I	69.3589	23	0	0.0520729
TCGA-69-7764	I	75.8712	13.8	0	0.088839
TCGA-69-7765	0	56.5068	5.5	0	0.150485
TCGA-69-7973	I	42.0685	7.66667	0	0.15033
TCGA-69-7974	III	54.8521	6.13333	0	0.157429
TCGA-69-7978	II	59.6849	4.46667	0	0.0817624
TCGA-69-7979	I	71.726	13.6	0	0.02189
TCGA-69-7980	I	70.0904	12.0667	0	0.578096
TCGA-69-8253	II	59.6466	14.2	0	0.122428
TCGA-69-8254	0	85.2986	13.6333	0	0.0113335
TCGA-69-8255	I	72.0247	4.3	0	0.519625
TCGA-69-A59K	II	60.5288	17.4	0	0.178057
TCGA-71-6725	I	48.7479	8.53333	0	0.0363707
TCGA-73-4659	III	66.4466	23.7	1	0.0090536
TCGA-73-4662	I	65.1014	83.8333	0	0.139141
TCGA-73-4666	IV	52.2575	26.6667	0	0.623237
TCGA-73-4668	II	66.4521	15.5667	0	0.150895
TCGA-73-4670	IV	69.9342	4.36667	0	0.0334231
TCGA-73-4675	III	59.2164	30.7333	1	0.118529
TCGA-73-4676	II	45.8795	9.36667	1	0.15082
TCGA-73-4677	0	75.0164	1.26667	1	0.0911594
TCGA-73-7498	I	58.9781	39.6333	0	0.00612488
TCGA-73-7499	I	81.3233	51.0333	1	0.10228
TCGA-73-A9RS	II	41.5397	11.3333	1	0.296186
TCGA-75-5125	II	#VALUE!	67.5667	1	0.0134059
TCGA-75-5146	I	#VALUE!	78.9333	0	0.0490442
TCGA-75-5147	I	#VALUE!	44.4333	0	0.552532
TCGA-75-6206	I	#VALUE!	86.3333	0	0.0159918
TCGA-75-6212	II	#VALUE!	50.5333	1	0.0305447
TCGA-75-6214	III	#VALUE!	37.1667	1	0.865203
TCGA-75-7025	I	#VALUE!	110.167	0	0.0251388
TCGA-75-7027	I	#VALUE!	101.967	0	0.660283
TCGA-78-7145	IV	52.274	27.5333	1	0.0130524
TCGA-78-7146	III	71.9781	5.76667	1	1.63262
TCGA-78-7147	II	67.9699	19.5333	1	0.16832
TCGA-78-7148	II	71.2055	20.8667	1	0.312355
TCGA-78-7149	III	72.0137	131.333	0	0.117933
TCGA-78-7150	II	59.9753	22.2	1	0.29032
TCGA-78-7152	I	65.1562	40.5	1	0.0657325
TCGA-78-7154	III	72.5507	19.7667	1	0.827953
TCGA-78-7155	I	68.1178	39.0333	1	0.443134
TCGA-78-7156	IV	62.2466	32.5333	1	1.08491
TCGA-78-7158	III	59.5671	5.96667	1	0.0487448
TCGA-78-7159	I	60.989	65.8	0	0
TCGA-78-7160	IV	61.3288	23.2333	1	0.138074
TCGA-78-7161	II	69.2986	9.7	1	0.16592
TCGA-78-7162	I	75.5973	105.633	1	0.333226
TCGA-78-7163	I	60.2795	241.6	0	0.0169444
TCGA-78-7166	II	84.5726	8.6	1	0.0980149
TCGA-78-7167	IV	77.5205	89.3667	1	0.913926
TCGA-78-7220	III	53.3699	26.9	1	1.00812
TCGA-78-7535	I	45.4	31.6333	1	0.0864449
TCGA-78-7536	III	70.0219	8.13333	1	0.0868439
TCGA-78-7537	I	72.9041	54.0667	1	0.0801298
TCGA-78-7539	II	75.1918	26.3667	0	0.212007
TCGA-78-7540	I	66.9589	39.9	1	0.0213252
TCGA-78-7542	I	56.8849	10.7	1	0.18966
TCGA-78-7633	I	67.7068	50.9333	1	0.495924
TCGA-78-8640	II	59.8137	235.4	0	0.0704212
TCGA-78-8648	II	58.7479	40.3	1	0.0156218
TCGA-78-8655	I	77.7507	78.6667	0	0.325751
TCGA-78-8660	II	69.6493	10.7	1	0.136643
TCGA-78-8662	I	53.5973	112.033	1	0.814426
TCGA-80-5611	I	#VALUE!	86.5	0	0.0135523
TCGA-83-5908	I	59.6164	27.4667	0	0.0650634
TCGA-86-6562	II	52.8795	12.5333	1	0.111375
TCGA-86-6851	II	73.4466	5.96667	0	0.052382
TCGA-86-7701	IV	66.326	31.5667	0	0
TCGA-86-7711	II	70.463	34.8667	1	0.0208181
TCGA-86-7713	II	70.6603	38.5667	0	0.0544421
TCGA-86-7714	III	61.9699	20.8333	1	0
TCGA-86-7953	I	69.3562	33.2333	0	0.161535
TCGA-86-7954	I	68.663	20.1667	0	0.158996
TCGA-86-7955	I	62.389	35.7333	0	0.0449637
TCGA-86-8054	II	61.874	38.2667	0	0.251155
TCGA-86-8055	II	79.7918	4.13333	1	0.164465
TCGA-86-8056	III	64.0247	4.63333	0	0.125732
TCGA-86-8073	I	58.1205	24.6667	0	0.30309
TCGA-86-8075	I	66.8548	23.1333	1	0.1271
TCGA-86-8076	I	42.7534	33.1	0	0.0745888
TCGA-86-8278	II	63.3342	31.4667	0	0.0118345
TCGA-86-8279	II	46.663	31.6333	0	0.0814009
TCGA-86-8280	II	54.7315	23.3667	0	0.0424397
TCGA-86-8358	I	44.9562	21.7667	0	0.43454
TCGA-86-8359	III	52.2959	14.8	1	0.166196
TCGA-86-8585	I	57.3096	11.7667	0	0.0953347
TCGA-86-8668	I	61.3233	14.1	0	0
TCGA-86-8669	I	64.2274	31.2667	0	0.11288
TCGA-86-8671	II	72.4603	27.9667	0	0.0238634
TCGA-86-8673	I	61.8384	28.7333	0	0.388482
TCGA-86-8674	II	50.6274	26.8667	0	0.153652
TCGA-86-A456	I	78.1726	29.8667	0	0.154418
TCGA-86-A4JF	II	56.1397	24.5667	1	0.0315792
TCGA-86-A4P7	I	63.9178	13.8333	0	0.0117351
TCGA-86-A4P8	III	59.5562	26.8333	0	0.0100563
TCGA-91-6828	I	70.8767	10.7667	0	0.0649111
TCGA-91-6829	I	79.0164	41.9333	1	0.789796
TCGA-91-6830	II	65.5397	2	0	0.0905742
TCGA-91-6831	I	66.9479	10.3333	0	0.0801356
TCGA-91-6835	I	81.8822	2.63333	0	0.0951249
TCGA-91-6836	I	52.6466	13.9	0	0.313776
TCGA-91-6840	I	59.874	12.4	0	0.085727
TCGA-91-6847	I	62.6356	28.0667	0	0.00878978
TCGA-91-6848	III	59.8055	7.46667	0	0.212155
TCGA-91-6849	III	75.8247	1.16667	0	0.0428633
TCGA-91-7771	II	62.811	16.4	0	0.146215
TCGA-91-8496	I	63.9945	16.8333	0	0
TCGA-91-8497	I	75.7041	14.4667	1	0.0314689
TCGA-91-8499	I	76.3096	1.2	0	0.783669
TCGA-91-A4BC	II	59.0822	1.46667	0	0.756025
TCGA-91-A4BD	II	78.2027	20.1	0	0
TCGA-93-7347	I	76.5726	22.7667	0	0.0611046
TCGA-93-7348	I	75.2219	17.7	0	0.084709
TCGA-93-8067	I	77.9534	6.2	0	0.102604
TCGA-93-A4JN	IV	71.9808	23.9333	0	0.127453
TCGA-93-A4JO	I	70.9534	1.1	1	0.0124588
TCGA-93-A4JP	IV	64.7123	19.2667	0	0.0285381
TCGA-93-A4JQ	I	49.1808	17.5333	0	0.848573
TCGA-95-7039	II	54.7425	42.4	0	0.0170637
TCGA-95-7043	I	63.4658	16.7667	1	0.314974
TCGA-95-7562	II	71.2329	2.9	1	0.0229531
TCGA-95-7567	II	61.4712	18.9333	0	0.228238
TCGA-95-7944	I	71.2411	12.5667	0	0.0394535
TCGA-95-7947	I	67.8137	15.9	0	0.00862568
TCGA-95-7948	I	42.0904	15.8667	0	0.0408796
TCGA-95-8039	I	72.1014	27.6667	0	0.0429966
TCGA-95-8494	II	67.8712	2.8	0	0.0481035
TCGA-95-A4VK	III	74.0822	21.7	0	0.328955
TCGA-95-A4VN	II	62.8137	18.4333	0	0.287966
TCGA-95-A4VP	III	66.1096	20.1667	0	0.0922417
TCGA-97-7546	I	76.474	42.8333	0	0.107337
TCGA-97-7547	I	67.7726	65.5	0	0.091572
TCGA-97-7552	I	70.0767	64.4	0	0.052347
TCGA-97-7553	I	58.9534	62.3333	0	0.0102066
TCGA-97-7554	III	83.0877	25.8333	0	0.07217
TCGA-97-7937	I	65.5315	18.8	0	0.0279507
TCGA-97-7941	I	72.0493	16.1333	0	0.0717875
TCGA-97-8171	IV	81.1699	18.9333	0	0
TCGA-97-8172	I	75.1123	18.1667	0	0.170591
TCGA-97-8174	II	67.7397	5.46667	1	0.0285487
TCGA-97-8175	I	55.3589	18.3667	0	0.146609
TCGA-97-8176	III	63.4795	15.6	1	0.915564
TCGA-97-8177	I	59.3096	16.6333	0	0.215854
TCGA-97-8179	I	72.0685	14.5	0	0
TCGA-97-8547	III	78.9068	21.9	0	0.207213
TCGA-97-8552	I	55.7014	20.8667	0	0
TCGA-97-A4LX	I	81.9589	20.4667	0	0.0109122
TCGA-97-A4M0	I	60.8384	21.7333	0	0.00999774
TCGA-97-A4M1	I	52.8	20.0333	0	0.126103
TCGA-97-A4M2	I	66.611	20.8	0	0.102449
TCGA-97-A4M3	I	69.5452	18	0	0.0113259
TCGA-97-A4M5	I	84.0137	21.1333	0	0.31739
TCGA-97-A4M6	I	45.9288	18.9333	0	0.0672852
TCGA-97-A4M7	I	74.1425	20.9667	0	0.215824
TCGA-99-7458	III	74.9562	24.9	0	0.103314
TCGA-99-8025	III	72.9699	35.3333	0	0.0716257
TCGA-99-8028	I	50.8	37.2667	0	0.027192
TCGA-99-8032	I	62.0137	1.46667	0	0.0927549
TCGA-99-8033	IV	74.9096	21.8667	1	0.254632
TCGA-99-AA5R	I	70.6247	21.9333	0	0.0359102
TCGA-J2-8192	II	65.4575	24.6333	0	0.333702
TCGA-J2-8194	II	69.7014	24.1333	0	0.126864
TCGA-J2-A4AD	I	61.4082	18.3333	1	0.0577513
TCGA-J2-A4AE	I	77.1589	35.9667	0	0.0266654
TCGA-J2-A4AG	I	66.3671	32.9333	0	0.0552412
TCGA-L4-A4E5	I	48.4384	19.2667	0	0.326622
TCGA-L9-A443	I	63.1836	6.43333	1	0.0663815
TCGA-L9-A444	I	60.8274	10.2333	0	0.128394
TCGA-L9-A50W	II	75.1068	14.7333	1	0.044946
TCGA-L9-A5IP	IV	40.2219	1.93333	1	0.248169
TCGA-L9-A7SV	II	69.3096	18.8333	0	0.664968
TCGA-L9-A8F4	I	64.7041	15.8667	0	0.0181505
TCGA-MN-A4N1	II	60.1068	27.5667	0	0.249158
TCGA-MN-A4N4	I	57.2274	39.1667	0	0.084598
TCGA-MN-A4N5	I	63.7178	2.8	0	0.339626
TCGA-MP-A4SW	II	53.8082	59.2667	1	0.0498852
TCGA-MP-A4T4	II	68.6356	87.2333	1	0.0457103
TCGA-MP-A4T6	III	76.6932	59.6667	1	0.882519
TCGA-MP-A4T7	IV	75.6247	5.56667	1	0.33502
TCGA-MP-A4T8	III	68.6822	5.36667	1	0.0506579
TCGA-MP-A4T9	III	54.1562	42.1667	1	0.144551
TCGA-MP-A4TA	I	75.3781	31.6667	1	0.938302
TCGA-MP-A4TC	III	78.0027	2.46667	1	0.0752912
TCGA-MP-A4TD	III	71.1863	10.2333	1	0.434944
TCGA-MP-A4TE	II	56.5123	29.8667	1	0
TCGA-MP-A4TF	II	58.5945	11.2	1	1.41437
TCGA-MP-A4TH	I	70.5726	24.7	0	0
TCGA-MP-A4TI	II	72.7808	14.3	1	0.132913
TCGA-MP-A4TJ	I	62.6712	11.3	1	0.0356149
TCGA-MP-A4TK	II	56.3863	19.4	1	0.0556547
TCGA-MP-A5C7	I	76.7534	74.9333	0	0.0824652
TCGA-NJ-A4YF	I	50.9151	72.0333	0	0.109904
TCGA-NJ-A4YG	I	65.2384	75.3667	0	0.10187
TCGA-NJ-A4YP	I	52.3452	1.66667	0	0.151245
TCGA-NJ-A4YQ	I	69.663	47.7333	0	0.523295
TCGA-NJ-A55R	I	67.7753	20.1	0	0.508683
TCGA-NJ-A7XG	III	49.663	20.5667	0	0.197348
TCGA-O1-A52J	I	74.5836	59.9333	1	0.0724406
TCGA-S2-AA1A	I	68.2274	17.1	0	0.0286879

## Sheet: Supplementary Table ST4
Supplimentary table ST4- Test set clinical data and SPS calculations
ID	Age (y)	Gender	Stage	time	Status	SPS
A67	62	FEMALE	Stage I	60	0	0.0001
D1	31	FEMALE	Stage I	21.1	0	0.0001
C116	59	FEMALE	Stage I	60	0	0.0001
C045	79	FEMALE	Stage I	60	0	0.0001
A49	65	MALE	Stage I	60	0	0.0155793
C084	55	FEMALE	Stage II	23	1	0
C023	78	MALE	Stage I	28.5	1	0
A93	54	MALE	Stage II	21	1	0
C017	76	MALE	Stage II	20.7	1	0.129014
C056	69	FEMALE	Stage I	60	0	0.132347
C052	68	FEMALE	Stage I	60	0	0.148452
A47	62	MALE	Stage III	16.9	1	0.121718
C002	72	MALE	Stage I	60	0	0.152584
C020	73	MALE	Stage I	60	0	0
A29	74	FEMALE	Stage III	29.6	1	0.149508
A07	65	FEMALE	Stage I	60	0	0.208409
A25	72	FEMALE	Stage III	5.9	1	0.145306
C041	81	MALE	Stage I	60	0	0.152039
C028	76	MALE	Stage I	4.9	1	0.267145
C062	60	FEMALE	Stage III	21.2	1	0.281499
C059	74	FEMALE	Stage II	18.8	1	0.134933
C103	71	FEMALE	Stage II	9.5	1	0
C037	73	MALE	Stage I	56.5	1	0.36268
C038	62	FEMALE	Stage II	46.3	1	0.356971
C115	52	MALE	Stage I	60	0	0.284948
C083	48	FEMALE	Stage I	60	0	0.280639
C089	75	MALE	Stage I	60	0	0.312746
C042	78	MALE	Stage I	36.2	1	0.465946
A75	85	FEMALE	Stage I	20.9	1	0.451126
A39	73	MALE	Stage I	18.6	1	0.476697
A21	60	FEMALE	Stage I	60	0	0.312782
A85	68	MALE	Stage II	12.5	1	0.544268
C011	73	MALE	Stage I	11.4	1	0.602048
A06	59	FEMALE	Stage I	33	1	0.448385
L63	39	FEMALE	Stage III	19.1	1	0.374281
C031	85	FEMALE	Stage II	22.9	1	0.666358
A34	78	FEMALE	Stage III	16.8	1	0.467304
C071	63	FEMALE	Stage I	60	0	0.714388
A63	40	FEMALE	Stage I	60	0	0.667017
A70	77	MALE	Stage III	14.9	1	4.9e-85
C004	72	MALE	Stage III	25.5	1	0.807683
A17	61	FEMALE	Stage I	60	0	0.341207
C030	60	MALE	Stage I	60	0	0.869259
C074	58	FEMALE	Stage II	60	0	0.354125
C016	80	FEMALE	Stage I	60	0	0.183575
C117	83	MALE	Stage I	60	0	0.892521
C111	77	FEMALE	Stage II	60	0	0.745293
C026	77	MALE	Stage I	60	0	0.452233
A65	69	MALE	Stage III	7.2	1	0.963619
A76	60	FEMALE	Stage II	22.3	1	0.707111
C033	85	MALE	Stage I	60	0	0.71394
A19	48	FEMALE	Stage I	8.7	1	0.827176
A52	72	MALE	Stage I	19	1	0.589658
A41	63	FEMALE	Stage I	20.6	1	0.893202
C081	64	MALE	Stage II	10.3	1	1.07115
A61	48	FEMALE	Stage I	60	0	0.514236
C010	76	MALE	Stage III	4.2	1	0.966319
C055	63	FEMALE	Stage III	28.2	1	0.0972315
C040	71	FEMALE	Stage I	60	0	0.522217
A28	63	MALE	Stage III	16.3	1	1.35962
C051	64	MALE	Stage I	60	0	1.25319
C057	73	MALE	Stage III	3.2	1	1.38939
C046	73	FEMALE	Stage I	59.4	1	1.28007
C058	52	FEMALE	Stage I	25.3	1	1.13312
C085	56	MALE	Stage II	4.4	1	1.04195
A35	81	MALE	Stage I	60	0	0.195796
C047	80	FEMALE	Stage III	5.1	1	1.88653

## Sheet: Supplementary Table ST5
Supplementary Table ST5- Proteins expression data from TCGA RPA assay
Protein_name	Avg dLUAD	Avg uLUAD	Fold	p value	Corrected p value	TCGA-05-4396	TCGA-05-4402	TCGA-05-5423	TCGA-44-6779	TCGA-44-7671	TCGA-44-7672	TCGA-44-8117	TCGA-49-4494	TCGA-49-6743	TCGA-49-6761	TCGA-50-5049	TCGA-50-5932	TCGA-50-5933	TCGA-50-5936	TCGA-50-6590	TCGA-50-6595	TCGA-55-5899	TCGA-55-6712	TCGA-64-1677	TCGA-64-1678	TCGA-64-1679	TCGA-64-5815	TCGA-78-7150	TCGA-78-7152	TCGA-78-7160	TCGA-78-7161	TCGA-78-7162	TCGA-78-7167	TCGA-78-7536	TCGA-78-7539	TCGA-78-7633	TCGA-86-6562	TCGA-86-7701	TCGA-86-7711	TCGA-86-7713	TCGA-86-8054	TCGA-86-8585	TCGA-91-6828	TCGA-91-6829	TCGA-91-8499	TCGA-93-A4JQ	TCGA-97-A4M5	TCGA-97-A4M6	TCGA-L9-A5IP
						dLUAD	dLUAD	dLUAD	dLUAD	dLUAD	dLUAD	dLUAD	dLUAD	dLUAD	dLUAD	dLUAD	dLUAD	dLUAD	dLUAD	dLUAD	dLUAD	dLUAD	dLUAD	dLUAD	dLUAD	dLUAD	dLUAD	dLUAD	dLUAD	dLUAD	dLUAD	dLUAD	dLUAD	dLUAD	dLUAD	dLUAD	dLUAD	dLUAD	dLUAD	dLUAD	dLUAD	dLUAD	dLUAD	dLUAD	dLUAD	dLUAD	dLUAD	dLUAD	dLUAD
ASNS	0.0463729	0.444679	9.5892	0.00182484	0.0176834	0.0096287	-0.030501	0.020312	-0.31949	-0.13601	-0.6103	-0.68875	0.53644	0.094802	0.15562	0.34917	-1.2338	-0.44891	-0.72896	1.0194	0.3738	1.1207	0.34963	1.0689	0.53508	-0.47615	-0.35267	0.83349	-0.16971	-0.48184	-0.71991	-0.76897	-0.35989	0.42719	-0.36509	-1.1561	-0.21084	1.1252	0.41606	-0.68196	0.94704	-0.17169	-0.11888	0.38528	1.7928	-0.13955	-0.50186	-0.86788	0.30102
CASPASE7CLEAVEDD198	0.00652554	0.337934	51.7863	0.00542437	0.0313555	-0.52217	-0.51101	0.31752	1.5372	-0.61771	-0.10456	0.33946	0.44697	0.25968	0.88525	0.7651	-0.57206	-0.18381	0.16057	0.36655	0.14813	1.1256	0.4303	0.64845	0.38636	-0.67772	-0.37829	-0.44	-0.12186	-0.074887	-0.4474	-0.16172	-0.59509	0.4589	0.44656	-0.61526	-0.87772	1.1008	-0.17052	0.097305	0.020777	1.1527	-0.18811	-0.20015	0.27414	0.22231	0.084867	-0.3355	1.3958
CDK1	0.201708	0.30782	1.52607	0.00208917	0.0176834	-0.040158	0.35121	0.1394	0.088948	0.45908	0.38675	0.38884	0.16731	0.31855	0.13717	0.19468	0.274	-0.12358	-0.015158	0.10923	0.033338	0.38991	0.070403	0.13355	0.98387	-0.10561	0.22573	-0.0068169	0.41238	0.20199	0.21958	-0.14703	0.21046	-0.021624	-0.053909	0.67387	0.057981	0.72377	0.50677	0.28749	0.51277	0.15348	0.17488	0.36406	0.45148	0.14382	0.35955	0.086951	-0.015474
BAX	0.110052	0.305389	2.77495	0.00428106	0.0298415	-0.64884	-0.25394	-0.14135	0.38161	0.28031	1.2343	-0.25454	0.13755	0.19046	0.10505	0.2467	-0.3636	-0.058339	0.41905	0.077469	0.1906	-0.10443	0.11589	0.39505	-0.75913	-0.061189	-0.38363	0.56499	0.46391	0.14161	-0.14169	0.93677	-0.1514	0.2713	0.32593	-0.04651	0.61228	0.38117	1.3655	0.46973	1.3483	0.11403	0.42296	-0.27742	0.26399	0.15066	-0.17338	-0.30236	0.22915
BIM	-0.111947	0.27546	-2.46063	2.06202e-05	0.00122175	0.18843	-0.31329	-0.79071	0.52551	-0.018306	0.038349	-0.5531	-0.58477	0.40762	0.18446	0.080068	-0.68457	0.095009	-0.22479	0.30847	-0.30987	0.018899	-0.01112	0.19216	-0.017792	-0.6245	-0.58515	-0.19555	0.21449	0.5555	0.45904	0.19162	-0.10442	1.5996	-0.28252	-0.11966	-0.49059	0.81456	0.67091	0.079844	0.23884	-0.19788	-0.009494	-0.38868	1.2775	-0.17283	-0.069791	-0.54518	0.84818
DUSP4	-0.11918	0.261904	-2.19755	0.00446032	0.0302028	1.6373	-0.22822	-0.17805	0.50298	0.1495	-0.42873	-0.74791	-0.38474	-0.05744	0.23454	-0.63093	-0.8635	-1.1895	1.7112	-0.74483	0.1161	0.52857	-0.645	-0.027878	0.33677	-0.83001	-0.37206	-0.14707	-0.4748	1.2009	1.8171	-0.34775	0.11487	-0.3745	0.14107	-0.33168	-0.5973	1.6221	-0.1737	1.3849	2.216	0.7157	-0.06601	-0.57138	-1.2092	-0.5758	0.109	-1.052	0.65068
X4EBP1_pT37T46	-0.026095	0.229763	-8.80488	0.00542424	0.0313555	0.623	0.23272	-0.35322	-0.2818	0.17287	-0.42066	-0.023271	0.71883	0.27572	-0.90168	-0.49444	-0.1573	-1.3774	0.092223	0.5617	-0.68618	0.66088	0.13239	-0.043963	-0.34088	0.42937	-0.52843	0.5584	-1.5613	-1.1144	0.7097	0.16347	0.35432	-1.5466	0.044832	1.0005	0.44485	0.59041	0.76241	0.085518	-0.46852	0.2665	-0.10438	-0.10398	1.0732	-0.0027901	0.043589	0.39612	0.68429
X4EBP1_pT70	0.0535754	0.19782	3.69237	0.000292301	0.00494824	-0.17374	-0.010491	-0.14835	0.22685	0.0066441	0.095511	-0.058008	0.28623	-0.19851	-0.18975	-0.084113	-0.36107	-0.20061	0.10616	0.052142	0.21443	0.22092	0.0059231	0.097365	0.48663	0.14357	-0.047858	0.2201	0.062134	0.16312	-0.054373	0.078456	-0.12292	0.048376	0.0038663	-0.25728	-0.053557	0.51613	0.42264	0.12236	0.10248	0.15319	-0.0070615	0.044283	0.96948	0.1238	0.03568	-0.14728	0.0034014
X4EBP1	-0.230468	0.115029	-0.499113	0.000173718	0.00365055	-0.56839	-0.57647	-0.84132	0.22911	-0.4722	0.19394	-0.21767	-0.057762	-0.39874	-0.069574	-0.47788	-1.2537	0.24273	-0.16156	-0.33071	0.068767	0.36883	-0.12711	0.18107	-0.1488	-0.041233	-0.35758	0.20426	-0.16861	-0.31756	-0.50888	-0.25264	-0.54383	0.33469	-0.5719	-0.86385	-0.29482	0.35934	0.60882	-0.42321	-0.016411	-0.094098	-0.43827	-0.25612	1.9068	-0.25723	-1.0002	-0.68743	-0.4279
NRF2	-0.0243648	0.10752	-4.41293	0.00175274	0.0176834	-0.10694	-0.22053	-0.28014	0.008495	0.19241	0.39333	NA	-0.15067	0.12693	-0.023248	0.056737	-0.070606	-0.14087	-0.10291	-0.1317	0.014798	0.010336	-0.23812	0.12527	0.42755	-0.294	-0.12068	0.28568	0.12984	0.24143	-0.10523	0.38536	0.021881	-0.013753	-0.24647	0.13465	-0.14361	0.38147	0.9375	0.025892	NA	NA	-0.21188	-0.15257	NA	NA	NA	NA	NA
STATHMIN	0.00027862	0.0960779	344.835	0.00386323	0.0280294	-0.29938	-0.051029	-0.44657	0.019186	-0.049728	0.30892	-0.147	0.13736	0.011293	-0.042938	-0.050139	-0.019389	-0.095651	-0.19302	-0.070736	0.13915	-0.14196	-0.1826	0.33414	0.72543	0.047524	0.20328	0.029442	0.10628	0.16649	-0.13475	0.11853	-0.23333	0.037338	-0.18547	-0.19327	-0.11915	0.13134	0.36917	0.029676	0.13287	-0.021428	-0.13614	0.09721	0.49617	0.19337	0.48141	-0.39295	-0.20876
CYCLINB1	-0.522194	0.0800722	-0.153338	5.09255e-06	0.000603467	-1.2071	-0.6687	-0.80845	0.71703	-0.9736	-1.7196	0.15871	-0.77148	0.69465	-0.94882	-0.81248	-1.9588	0.241	-0.14263	-0.69515	0.31145	0.12251	-0.37642	0.10415	0.13489	-0.67978	-0.78168	0.34578	-1.2477	-0.91124	-1.1194	-1.2252	-0.9493	0.22798	-1.4623	-1.246	-0.75935	0.46763	-0.74976	0.43045	1.7902	0.16336	-0.71973	-0.16953	0.95492	-0.48496	-1.1066	-1.0706	-0.68733
ERCC5	-0.0931974	0.0407686	-0.437443	0.00121528	0.0144011	0.24359	-0.44549	-0.10298	-0.25281	0.055031	0.34529	-0.39734	0.094591	-0.054601	-0.022166	0.061982	-0.10815	-0.32272	-0.059364	0.12742	-0.066357	0.0069186	-0.30432	-0.10886	-0.18255	-0.50949	-0.37038	0.25889	-0.0021937	-0.20193	0.12406	0.19415	0.27543	0.062579	0.03904	0.45128	0.18787	0.0070712	-1.1748	-0.19987	-0.061305	0.287	-0.07435	-0.38259	0.0053621	-0.18251	0.27312	0.15166	0.18814
X4EBP1_pS65	-0.100543	0.0335272	-0.333462	0.00255346	0.0201724	0.19062	-0.0711	-0.3546	-0.013343	-0.13639	-0.33642	-0.058638	-0.1065	-0.16799	-0.16882	-0.15721	-0.62092	-0.28953	-0.20824	0.099308	-0.013585	0.0068353	-0.092844	-0.092919	0.035091	-0.1296	-0.21583	0.18411	-0.28931	-0.053681	0.48397	-0.01595	0.19628	-0.090247	0.097088	0.17172	-0.025635	0.16074	0.56088	0.29309	0.55432	-0.052172	-0.23264	-0.065981	0.28319	-0.22242	-0.21863	-0.24406	-0.06774
CYCLINE2	-0.136377	0.0286298	-0.209931	0.00039639	0.00587153	-0.26511	-0.23696	-0.43219	-0.10695	-0.39414	0.54045	-0.31964	-0.16202	-0.32859	-0.26288	-0.22478	-0.28853	-0.25598	-0.32034	-0.10745	-0.1076	0.19969	-0.26058	-0.040864	0.079579	-0.35297	-0.10486	0.20091	-0.35122	0.16036	0.0073766	0.5723	-0.0012298	0.41299	-0.4735	0.099894	-0.28518	-0.20411	0.16863	0.082323	0.13006	-0.11605	-0.11309	-0.10407	0.021804	-0.37587	-0.43281	-0.35493	-0.12515
CABL	-0.0464951	0.0232474	-0.499996	0.00857138	0.0461686	0.12502	-0.17186	-0.16511	0.15033	-0.0080856	0.21085	-0.26807	-0.17593	0.038831	0.14271	-0.19563	-0.046511	0.00094802	0.080827	-0.12806	0.56799	0.018838	-0.11922	0.22274	0.53149	-0.24494	-0.090125	0.15366	-0.062202	-0.015322	0.25378	0.085183	-0.066875	0.061468	-0.1994	0.053251	0.026298	0.061877	0.5427	0.082645	0.32643	-0.10331	-0.14042	-0.073583	0.14769	-0.12284	-0.094021	-0.094641	-0.028012
TFRC	-0.468767	0.00818248	-0.0174553	0.000344457	0.00544242	-0.20719	-0.5176	-0.023369	0.17289	-0.71606	-0.90812	-0.75195	0.20418	0.4575	-1.1549	-0.8899	-0.29711	0.24655	-0.33747	-0.2021	-0.050136	-0.24482	-0.45351	0.070202	-0.16699	-0.5492	-0.26823	0.30297	-0.65811	-1.1521	-1.6092	-1.7105	-0.53837	1.0416	-1.0184	-1.0166	-1.6209	-1.1528	0.6705	-0.78219	0.52282	-0.19151	-0.23818	-1.3634	1.4248	-0.75382	-0.66834	-0.63416	-0.15713
CHK1_pS296	-0.0748103	-0.0257677	0.34444	0.00937731	0.0493872	-0.14958	-0.38672	-0.14119	-0.16349	-0.17988	0.021079	-0.064458	-0.01386	-0.2563	-0.15523	0.0066009	-0.058164	-0.12422	-0.10346	-0.033376	-0.034282	-0.11283	-0.15855	0.13273	0.397	-0.10003	0.017815	0.00055483	-0.029684	-0.0081484	-0.057126	-0.0055288	-0.094752	-0.026555	-0.29081	-0.16895	-0.24265	0.092953	0.11765	-0.17217	-0.093115	0.082339	-0.33039	-0.24363	-0.039019	0.10634	0.21111	-0.18385	-0.047573
XRCC1	-0.168189	-0.0188467	0.112057	4.3956e-05	0.00148822	-0.31584	-0.23184	-0.26812	-0.24905	-0.22302	0.10574	-0.30277	-0.25424	-0.3995	-0.16728	-0.047578	-0.44793	-0.35366	-0.28396	-0.31883	-0.15926	-0.053805	-0.33127	-0.13521	0.064603	-0.43246	-0.3556	-0.088091	-0.045477	-0.084972	0.18443	0.17721	0.089599	0.065046	-0.02301	0.027875	-0.080628	0.15321	0.24508	0.37733	0.24367	-0.076059	-0.068262	-0.12704	0.1969	-0.19506	-0.51825	-0.33794	-0.21592
CASPASE3	-0.230763	-0.104474	0.452734	0.0019838	0.0176834	-0.11828	-0.31176	-0.13391	-0.437	-0.34993	-0.034354	-0.26941	-0.35283	-0.57109	-0.26382	-0.37329	-0.38658	-0.40485	-0.34624	-0.23335	-0.22199	-0.093244	-0.47016	-0.070171	0.12779	-0.43381	-0.32066	0.018679	-0.16904	-0.25147	-0.092422	-0.25642	-0.1473	-0.22065	-0.12767	-0.15605	-0.36652	-0.15942	-0.17959	-0.27999	0.36134	0.13681	-0.39291	-0.5084	0.18175	-0.39096	-0.56866	-0.88097	0.054497
THYMIDILATESYNTHASE	-0.278425	-0.0238411	0.0856283	0.00305328	0.0233428	-0.46263	-0.33789	-0.24286	-0.31162	-0.28948	-0.014079	NA	-0.21674	-0.32161	-0.14862	-0.22681	-0.67964	-0.57633	-0.50062	-0.40951	-0.28536	-0.16306	-0.59962	0.00081816	-0.044232	-0.5168	-0.4025	0.38772	-0.12734	-0.21258	-0.24361	-0.18251	-0.28861	-0.22354	-0.25418	-0.34715	-0.55137	0.065059	0.41506	-0.0029004	NA	NA	-0.32039	-0.12304	NA	NA	NA	NA	NA
MSH6	-0.341521	-0.0624621	0.182894	0.00194565	0.0176834	-0.21483	-0.28789	-0.25437	-0.032197	-0.76266	-1.1802	-0.28375	-0.60753	0.2126	-0.30418	-0.20492	-1.1116	0.022132	-0.31605	-0.39867	-0.31747	-0.35982	-0.27792	-0.17869	-0.19665	-0.22308	-0.6347	0.12612	-0.61173	-0.78587	-0.1457	-0.7442	-0.16378	1.1289	-0.65566	-0.39205	-0.043273	0.033464	-0.10432	0.17391	0.54136	-0.33565	-0.18804	0.34647	0.20062	-0.16683	-0.63925	-0.23196	0.013792
CHK2	-0.387898	-0.169114	0.435974	0.00109254	0.0136279	-0.36529	-0.51763	-0.54504	-0.37123	-0.93377	-0.48038	-0.011775	-0.49171	0.48698	-0.44781	-0.14383	-1.0674	-0.31173	-0.1248	-0.25262	-0.48742	-0.37933	-0.035354	-0.42675	-0.067419	-0.034074	-0.6303	0.25328	-0.36686	-0.4464	-0.50514	-0.38325	-0.81737	0.11705	-0.716	-0.91207	0.2057	0.52488	-0.61345	1.3332	0.30392	-0.20975	-0.20366	-0.54672	-0.6451	-0.79286	-0.37128	-0.68189	-0.4996
PCNA	-0.400474	-0.200591	0.500885	3.2112e-05	0.00126842	-0.39609	-0.3227	-0.77797	-0.033178	-0.28491	-0.74236	-0.41415	-0.49146	-0.25701	-0.61702	-0.32708	-0.7385	-0.55696	-0.60004	-0.36292	-0.18025	-0.17167	-0.34607	-0.15116	-0.4306	-0.55981	-0.60941	0.24549	-0.54769	-0.49168	-0.22479	-0.40445	-0.42523	0.5399	-0.60235	-0.48525	-0.4735	-0.19673	-0.28817	-0.20429	-0.091632	-0.28652	-0.45697	-0.025082	0.8454	-0.66927	-0.57695	-0.42386	-0.39947
FOXM1	-0.430256	-0.202159	0.469857	0.00150254	0.0169573	-0.57722	-0.37374	-0.62121	-0.098937	-0.68657	-0.66355	-0.4982	-0.46947	-0.44668	-0.96107	-0.49159	-0.78057	-0.28307	-0.54869	-0.5278	-0.11696	-0.017943	-0.41702	-0.15053	-0.023234	-0.43693	-0.39579	-0.084652	-0.66486	-0.53223	-0.88492	-0.6757	-0.64563	0.17568	-0.79892	-0.87173	-0.27917	-0.017909	0.13817	-0.15042	0.29981	-0.15743	-0.55004	-0.14499	0.19224	-0.45551	0.0096428	-1.3275	-1.0098
CYCLINE1	-0.432889	-0.193332	0.446608	0.000184838	0.00365055	-0.77981	-0.75637	-0.65521	-0.48801	-0.64368	-0.47902	-0.7044	-0.65764	0.40988	-0.6358	-0.48346	-1.0538	0.10124	-0.55934	-0.60791	-0.36757	-0.78986	-0.65928	-0.52086	-0.69288	-0.59242	-0.5697	0.49305	-0.38801	-0.44692	-0.53729	-0.64174	-0.92093	-0.23631	-0.85285	-0.94667	-0.77791	-0.48711	-0.11746	-0.061246	-0.70049	0.16604	-0.83628	-0.24369	-0.40645	-0.59895	-0.84346	-1.0369	-0.059784
S6	-0.606062	-0.415915	0.686258	0.00497452	0.0313555	-0.61193	-0.62257	-0.83592	-1.2588	-0.47213	-0.30684	-0.025417	-0.51469	-0.69152	-0.45105	-0.53283	-1.945	-0.83043	-0.28381	-0.48283	-0.72483	-0.25772	-0.79446	0.25119	-1.2943	-0.58625	-0.631	0.33514	-0.13128	-0.42936	-0.12094	-0.1108	-0.19804	0.14204	-0.44936	-0.16499	-0.90771	0.1388	-0.1045	-0.057708	-0.052035	0.30676	-0.43242	-0.7902	-1.6358	-1.0636	-2.4419	-0.96586	0.37318
TTF1	4.3436	3.1395	0.722787	0.00478561	0.0313555	5.4548	4.8329	5.8565	-0.69882	4.7598	2.5024	NA	4.7095	3.9231	5.8203	4.8353	2.8708	4.6246	3.7462	-0.92783	-0.083821	3.6936	5.1002	4.6317	4.3584	3.3504	3.2901	-0.68819	5.4878	4.2518	6.0396	6.4397	6.4093	5.3726	4.9908	6.2451	5.5452	5.402	-0.40472	5.6363	NA	NA	5.427	4.8656	NA	NA	NA	NA	NA
CAVEOLIN1	1.4981	0.809112	0.540091	0.00242457	0.0198146	0.96642	0.53718	2.2752	1.52	2.7107	3.1642	1.5123	4.1259	0.47448	2.1951	-0.41875	5.5372	1.1411	2.2702	0.79733	1.3512	-0.18573	1.4475	1.6335	-0.59586	0.83353	-0.093314	-1.9258	1.0959	1.3887	0.68842	2.0036	1.6755	-1.9339	0.16467	2.0376	1.3321	-0.16081	-0.68109	0.59556	0.42706	1.094	1.1903	0.038328	0.32726	2.5615	3.9469	2.7606	0.20481
ANNEXIN1	0.74212	0.188243	0.253656	1.69204e-05	0.00122175	-1.01	0.29915	1.1856	1.0136	0.63883	0.11135	0.72869	0.64177	0.15843	1.6592	0.45944	1.1977	1.056	0.75557	0.18866	1.0286	0.078045	2.2767	1.3045	-0.11291	0.74736	1.2696	0.81587	0.61704	0.29171	-0.56881	0.39486	0.45197	-0.074582	0.76752	-0.20926	0.081778	-0.35727	-1.1978	-0.15111	-0.54239	0.99527	-0.41316	0.24796	3.3791	0.42983	0.38052	0.40932	2.1419
HER3	0.34491	0.185904	0.538994	0.00503033	0.0313555	1.4188	0.059177	0.70631	0.6314	0.36189	0.051203	0.78426	-0.051695	0.3741	-0.26083	-0.0053429	0.69111	-0.47816	0.2191	-0.53462	-0.40232	-0.73267	0.45422	-0.086369	0.4284	0.071576	0.12969	-0.098482	0.38601	0.22974	0.79023	0.71583	0.68814	0.29232	-0.025244	0.57286	0.98861	-0.1605	-0.41639	0.8298	-0.028544	-0.00078353	1.0016	0.44277	0.47449	1.3208	1.2431	1.016	0.3773
NAPSINA	0.518468	0.127813	0.24652	4.95843e-08	1.17515e-05	1.1767	0.1684	2.1492	0.07245	0.80564	0.15674	NA	0.88307	-0.1901	0.69605	0.081067	0.24644	0.071777	1.0311	0.11176	0.050285	-0.058606	-0.00074188	0.10723	0.45499	-0.058687	0.02656	-0.0042553	1.2905	1.4582	0.23525	0.46493	1.4923	0.21956	1.396	0.72213	1.2689	0.33709	-0.021936	0.80909	NA	NA	0.5596	0.11406	NA	NA	NA	NA	NA
PKCPANBETAII_pS660	0.403273	0.100746	0.249821	0.000258613	0.00471471	0.33472	0.35785	0.89811	0.12132	-0.036484	-0.16092	1.3623	0.43858	0.53634	0.54138	0.78396	0.30509	0.63132	0.6039	0.97477	-0.18333	0.0076775	1.3354	-0.36796	-0.77726	1.0352	0.10779	-0.68889	-0.53805	-0.72898	0.11754	0.16387	0.16946	-0.064613	1.3038	0.1909	1.3783	-0.23861	0.025936	0.26056	-0.24135	0.32037	1.0907	0.53812	-0.39016	0.63347	0.3192	1.4571	0.046598
PDK1_pS241	0.194034	0.0584293	0.301129	0.00204918	0.0176834	0.05723	0.2935	1.072	0.35902	0.087803	-0.82879	0.45517	0.022858	-0.089344	0.11525	0.37117	-0.016096	0.21536	0.12433	0.12671	0.075128	-0.088046	0.37265	-0.16445	-0.60035	0.30926	0.013704	-0.35963	0.15728	-0.28164	-0.16538	-0.17822	0.061512	0.28965	0.067378	-0.071518	0.43656	0.32951	-0.36622	0.034356	0.27723	0.090837	0.21734	0.12408	0.098208	0.47798	0.074959	0.43498	0.37017
JNK2	0.193762	0.0473495	0.24437	0.000661918	0.00871525	0.96695	0.1395	0.76084	0.51967	-0.046982	-0.21407	1.1855	0.061652	0.21395	0.54225	0.31091	0.30069	0.19055	0.15726	0.19076	-0.002119	-0.0055658	0.56006	-0.10126	-0.14169	0.13645	0.56901	-0.12236	0.10224	-0.26767	-0.21974	0.15722	0.30575	0.37439	0.28297	0.42866	0.25358	-0.17531	-0.6482	0.11037	0.084401	-0.075134	0.46242	0.35055	-0.02215	0.055452	0.1935	0.61437	0.30688
PTEN	0.187873	0.0359242	0.191216	0.00667234	0.0376511	0.81945	0.014978	0.75711	0.46544	0.34593	-1.1756	0.49457	-0.21449	0.18138	0.11536	0.23192	-1.7802	-0.00606	0.54981	0.023574	0.35175	0.3234	0.26946	-0.32862	-0.70089	0.3127	0.14168	-0.17032	0.086603	0.18162	0.50441	0.42894	0.33533	-0.013529	0.13591	0.62238	0.14099	-0.40512	-0.16265	0.37302	0.2958	-0.031707	0.2531	0.37491	-0.32578	0.27428	-0.036784	0.57065	-0.15085
NFKBP65_pS536	0.321758	0.013307	0.0413571	0.00535055	0.0313555	1.4834	0.88251	0.60123	-0.15813	-0.056377	-0.16913	2.0462	-1.098	1.3663	-0.0094382	0.7512	0.30048	0.53482	0.32762	0.35304	0.94551	0.072814	1.6892	-0.7645	-0.64751	0.94299	0.51947	-1.2788	-0.86239	-0.93079	0.20646	-0.76917	0.50123	-0.74086	0.60671	0.055432	1.5866	-0.6458	0.64251	-0.77665	-0.046746	-0.67134	1.3808	1.2133	0.77536	0.93732	0.58011	0.13349	0.25248
PKCALPHA_pS657	0.239331	-0.0933749	-0.390149	5.27766e-05	0.00156351	-0.66111	0.014828	0.2535	0.3645	-0.12752	0.18463	0.04973	0.48894	0.34595	1.0211	0.22559	0.88981	1.5157	0.82932	0.44823	-0.2336	0.39288	1.3176	-0.53159	-0.32122	0.35972	0.83974	-0.40568	-0.59228	-0.60013	-0.4924	-0.46867	-0.3512	-0.67975	1.088	-0.67988	1.4934	-0.52981	0.19676	-0.33717	-0.72802	-0.12886	0.64573	0.33266	-0.64432	0.22734	0.41665	0.152	0.043593
AXL	0.131655	-0.108651	-0.825265	2.94589e-05	0.00126842	-0.26138	0.22175	0.24719	0.087018	-0.3098	-0.30956	NA	0.2062	0.20542	0.48617	0.70053	0.93713	0.46461	0.22793	0.095747	1.4515	0.3118	0.56352	-0.33924	0.2228	0.22873	0.69276	-0.10061	0.11509	0.086924	-0.16664	-0.2501	-0.23919	-0.26272	0.24825	-0.24341	-0.15116	-0.047873	-0.2345	-0.083416	NA	NA	-2.945e-05	0.47698	NA	NA	NA	NA	NA
P90RSK	0.0636158	-0.0756333	-1.18891	0.00390283	0.0280294	-0.040039	0.22857	0.86806	0.18269	-0.21409	0.12202	0.35837	0.16135	-0.052292	0.033402	0.087089	0.20548	0.099669	0.0059632	0.078181	-0.065907	-0.14829	1.0309	-0.1557	-0.44544	0.44164	0.14457	-0.25814	0.054532	-0.39869	-0.52801	0.097758	-0.14484	-0.20053	0.41085	-0.23426	0.45189	-0.29819	0.24694	-0.48871	-0.37022	-0.069965	0.077285	0.072555	-0.49881	0.15168	-0.095341	0.29319	-0.19458
PKCDELTA_pS664	-0.0490687	-0.148427	3.02489	0.000127111	0.00304434	-0.15386	-0.16538	-0.13938	-0.25137	-0.19032	0.12901	-0.1687	-0.033141	-0.35722	0.13314	0.09443	-0.0021951	0.27063	-0.0043635	0.33429	-0.18874	-0.24913	0.45211	-0.13375	0.17498	0.089975	0.099884	-0.27449	-0.25254	-0.21376	-0.21539	0.01959	-0.15932	-0.23182	0.13279	-0.08246	0.24276	-0.21023	0.2238	-0.10193	-0.13232	-0.10495	0.34902	0.068708	0.048011	-0.14916	-0.16359	0.17001	-0.17938
CK5	-0.105105	-0.22589	2.14919	0.00181203	0.0176834	-0.14488	-0.22897	0.086635	-0.26861	-0.32029	0.15191	NA	-0.16482	-0.52529	-0.095412	-0.17516	0.0045975	-0.38655	-0.26867	-0.16708	-0.059185	0.31934	-0.35719	-0.30325	0.22535	-0.28365	0.25223	-0.1493	0.4334	0.0038557	-0.038282	-0.11988	-0.12223	-0.35665	-0.12609	-0.041558	-0.43447	-0.20269	-0.49502	-0.33501	NA	NA	-0.19562	0.25045	NA	NA	NA	NA	NA
EEF2K	-0.050176	-0.248874	4.96002	0.00783671	0.0431931	0.11659	-0.36858	0.66943	0.12158	-0.17792	-1.1429	0.24143	-0.30111	0.068098	-0.42034	0.90344	-0.83089	0.35798	-0.25965	0.04209	-1.0678	-0.92651	0.017413	-0.81904	-0.64025	0.51988	0.025803	-0.21357	0.42081	-0.42065	-0.18319	0.089197	0.10836	0.081989	-0.15674	-0.13687	-1.0551	-0.32042	-1.3902	0.097955	-0.142	-0.2678	-0.66716	0.040595	-0.26005	0.058745	-0.48968	0.79482	0.29631
PKCALPHA	-0.0187419	-0.290781	15.515	0.000128453	0.00304434	-0.62824	-0.19682	0.071041	0.085769	-0.44138	-0.23649	-0.079626	-0.030151	0.066342	0.80032	-0.028202	0.45698	1.5854	0.70614	0.3508	-0.51212	0.18245	1.1536	-0.30292	-0.70304	0.15531	0.56575	-0.4284	-0.6067	-0.57499	-0.58445	-0.36237	-0.2024	-0.80892	0.75056	-0.39823	1.3805	-0.83259	-0.44537	-0.52637	-0.9191	-0.32798	0.52094	0.0082774	-0.67332	0.044399	0.06959	-0.11952	-0.21091
STAT5ALPHA	-0.0670795	-0.384468	5.73152	0.000539281	0.00751821	-0.22688	-0.19066	0.32593	0.4648	-0.99626	-0.91229	-0.033035	-0.15382	0.58444	0.36912	1.11	-0.33603	1.1203	0.53599	1.2903	-0.17365	-0.18845	1.1939	-0.76319	-1.1458	0.52813	0.62754	-1.2059	-0.42656	-1.0741	-1.073	-0.92879	-0.82677	0.20414	-0.2122	-1.0341	0.11097	-0.61013	-1.3653	-0.45938	-0.37596	0.42246	0.56362	0.35966	0.13398	0.52409	-0.039027	0.3219	0.16824
[truncated: 269 more columns]

## Sheet: Supplementary Table ST6
Supplementary table ST6: GSEA analysis of Hallmark genesets in uLUAD and dLUAD
NAME	SIZE	ES	NES	NOM p-val	FDR q-val
HALLMARK MTORC1 SIGNALING	99	0.776074	1.97459	0	0
HALLMARK MYC TARGETS V1	119	0.755925	1.95984	0	0
HALLMARK E2F TARGETS	161	0.695616	1.84597	0	0.00113397
HALLMARK G2M CHECKPOINT	140	0.663312	1.73202	0	0.0158733
HALLMARK UNFOLDED PROTEIN RESPONSE	44	0.75758	1.70706	0.00288184	0.0199714
HALLMARK OXIDATIVE PHOSPHORYLATION	83	0.631584	1.55895	0.00857143	0.0877918
HALLMARK CHOLESTEROL HOMEOSTASIS	21	0.737759	1.53063	0.0365359	0.0921657
HALLMARK FATTY ACID METABOLISM	37	0.665243	1.50796	0.0305233	0.0963272
HALLMARK PROTEIN SECRETION	18	0.715711	1.48497	0.0459459	0.100896
HALLMARK PI3K AKT MTOR SIGNALING	28	0.6764	1.4438	0.0688705	0.121692
HALLMARK PEROXISOME	20	0.684935	1.41535	0.0639148	0.132432
HALLMARK ANDROGEN RESPONSE	24	0.644967	1.34346	0.112057	0.188716
HALLMARK MITOTIC SPINDLE	61	0.567934	1.32814	0.10452	0.191036
HALLMARK MYC TARGETS V2	42	0.584529	1.32702	0.119835	0.178369
HALLMARK BILE ACID METABOLISM	23	0.61664	1.28987	0.148098	0.203709
HALLMARK DNA REPAIR	60	0.505316	1.20223	0.204412	0.304432
HALLMARK HYPOXIA	40	0.521202	1.17224	0.242511	0.329102
HALLMARK SPERMATOGENESIS	45	0.517534	1.17068	0.235543	0.313035
HALLMARK GLYCOLYSIS	60	0.47318	1.14306	0.272597	0.337294
HALLMARK UV RESPONSE UP	53	0.473615	1.10045	0.328125	0.384261
HALLMARK XENOBIOTIC METABOLISM	40	0.451646	1.02611	0.435159	0.477342
HALLMARK ADIPOGENESIS	51	0.416835	0.961093	0.498551	0.558121
HALLMARK ESTROGEN RESPONSE LATE	58	0.379449	0.896326	0.627143	0.629576

## Sheet: Supplementary Table ST7
Supplementary Table ST7- CIBERSORT analysis using absolute setting in TCGA LUAD samples
Input Sample	avg uLUAD	avg dLUAD	fold	p vlaue	Corrected p-value	TCGA-05-4390	TCGA-05-4397	TCGA-05-4415	TCGA-05-4420	TCGA-05-4434	TCGA-05-5429	TCGA-38-4629	TCGA-38-4630	TCGA-38-4631	TCGA-44-6145	TCGA-44-7660	TCGA-44-7669	TCGA-44-7670	TCGA-44-8119	TCGA-49-4487	TCGA-49-4507	TCGA-49-6767	TCGA-49-AARE	TCGA-4B-A93V	TCGA-50-5931	TCGA-50-6591	TCGA-50-6597	TCGA-50-7109	TCGA-53-7624	TCGA-53-7813	TCGA-53-A4EZ	TCGA-55-1592	TCGA-55-1596	TCGA-55-6968	TCGA-55-6971	TCGA-55-6983	TCGA-55-6987	TCGA-55-7281	TCGA-55-7570	TCGA-55-7576	TCGA-55-7727	TCGA-55-7907	TCGA-55-7910	TCGA-55-7914	TCGA-55-7995	TCGA-55-8085	TCGA-55-8096	TCGA-55-8203	TCGA-55-8205
B cells naive	0.0327566	0.0252793	1.29579	0.104743	0.174572	0.00277216	0.0152035	0.0586703	0	0.0453556	0.0341646	0.00149506	0	0	0.0357147	0.0149437	0.0397859	0.0571619	0.00775337	0.0511558	0.00113372	0.011274	0.0130926	0	0	0.191803	0.0433774	0.0139699	0.0637217	0.023197	0.117666	0.0668273	0.017048	0.0084034	0	0.0658153	0.028213	0	0.0862343	0.0233948	0.101059	0.008939	0.103552	0	0.0393787	0.0118511	0	0	0.00237479
Mast cells activated	0.00631965	0.00238877	2.64556	0.0452835	0.0870836	0.036178	0	0	0.0193108	0	0.0282404	0	0.00548553	0.0381157	0	0	0	0	0	0	0	0	0	0.0001	0.0498058	0.081763	0	0	0	0	0	0.0046753	0.0174793	0	0	0	0	0	0	0	0	0	0.00882103	0	0	0	0	0	0
T cells CD4 memory activated	0.0358614	0.022898	1.56614	0.0187956	0.0469889	0	0	0.123114	0	0.0515947	0	0.0816253	0	0.0314956	0.116647	0.0185296	0.0264919	0.103531	0	0.0966043	0.147981	0.104654	0.00732616	0.053538	0	0	0.021427	0.0630963	0.016431	0.130647	0.0393254	0	0	0.00745745	0.0414436	0.00448865	0.113677	0.00607482	0.0404959	0.010597	0.0653305	0	0.0409582	0.0191716	0.0154356	0.0483088	0	0.0553682	0.107441
Macrophages M1	0.0838962	0.058892	1.42458	5.44564e-05	0.000453803	0.0220293	0.147911	0.0835911	0.0114602	0.186339	0.0395631	0.0787206	0.0821133	0.0960414	0.109852	0.134245	0.12141	0.0687697	0.0580137	0.0801216	0.0539463	0.0749137	0.155283	0.0369019	0.0713262	0	0.104521	0.115346	0.149473	0.0336732	0.0713221	0.061868	0.135672	0.123054	0.0989136	0.0213913	0.122105	0.0955987	0.0169412	0.0643198	0.11038	0.137505	0.0247644	0.104181	0.120464	0.092146	0.0249674	0.0819082	0.105748
T cells CD4 naive	0.000177694	2.81467e-05	6.31315	0.407525	0.509407	0	0	0	0	0	0	0	0	0	0	0	0	0	0	0	0	0	0	0	0	0	0	0	0	0	0	0	0	0	0	0	0	0	0	0	0	0	0	0	0	0	0	0	0
T cells CD8	0.123449	0.0955169	1.29244	0.00251728	0.00786649	0.0220642	0.0899919	0.160305	0.0922353	0.0424426	0.0270263	0.158728	0.132734	0.134716	0.246372	0.122462	0.0728478	0.143276	0.0794337	0.212852	0.321333	0.165319	0.130523	0.0818431	0.0624052	0	0.0905747	0.126816	0.0973321	0.192224	0.13339	0.0395571	0.082489	0.0692939	0.168452	0.105905	0.225938	0.10076	0.169154	0.115769	0.0778504	0.142781	0.0192228	0.131706	0.172254	0.179343	0	0.116108	0.18909
Plasma cells	0.113464	0.0887888	1.27791	0.0415753	0.0866151	0.167965	0	0.124222	0.239219	0.0324195	0.158395	0.0356727	0	0.264463	0.136495	0.0937879	0.0679735	0.0437842	0.202482	0.0810464	0.0869127	0	0.0584671	0.269065	0.00795798	0	0.14195	0.230853	0.0314189	0.38883	0.024643	0.102158	0.102873	0.128202	0.0895899	0.0488748	0.0860506	0	0.293814	0.0188935	0.0363876	0.0390874	0.39684	0.296238	0	0.050928	0.148438	0.260596	0.0322987
T cells follicular helper	0.0392856	0.0319681	1.2289	0.081788	0.14605	0	0.0446012	0.0240623	0	0.0008	0.0135168	0.00782264	0.00435651	0	0.00985309	0.0597431	0.0372949	0.0444565	0.0340776	0.011848	0.0373288	0.00520906	0.0323131	0.0460802	0.231685	0	0.00515815	0.051038	0.0544436	0.0621311	0.0800759	0.0125782	0.0653815	0.0473521	0	0.0844142	0.0416422	0.0489203	0.0625726	0.023516	0.0242411	0.0461085	0.0313148	0.00300924	0.0279451	0.0759217	0	0.0529827	0.0189245
T cells regulatory (Tregs)	0.044123	0.0383702	1.14993	0.282326	0.371481	0.041466	0.133531	0	0.0287368	0.0234147	0.0485674	0.0203388	0.0590713	0.00817888	0.00497629	0.0130008	0	0	0	0.0681279	0.0474723	0.0314886	0.0657047	0	0	0.0634612	0.17846	0.00301825	0.0513047	0.0207888	0.0556323	0.0161207	0.123198	0.0160944	0.0168094	0.0288748	0.0272506	0.0495633	0	0.0625742	0	0.044597	0.0302565	0.0463189	0.0735324	0.0761289	0.0676035	0.0499688	0
T cells gamma delta	0.00317725	0.00305649	1.03951	0.93065	0.93065	0	0	0	0	0	0.00411734	0	0	0	0	0	0	0	0	0.00129349	0	0	0	0	0	0	0.00927523	0	0	0	0	0	0	0.0318521	0	0	0	0	0	0	0.0007	0.0315672	0	0.00503595	0	0	0	0	0
NK cells resting	0.0214924	0.0176309	1.21902	0.2193	0.322499	0.0683635	0.0254036	0.130466	0.0601266	0.0282039	0	0.0272682	0.0147119	0.0636308	0.016496	0.0105192	0.0120422	0	0.00297643	0	0.0478014	0.0561797	0.00859673	0.0464252	0.00983605	0	0	0	0.0248409	0	0	0.0311179	0.0383872	0	0	0	0.0859232	0	0.00400856	0	0.0303728	0	0.0468761	0	0.0677647	0	0.067216	0.0119886	0.00156829
NK cells activated	0.0213858	0.0172616	1.23892	0.15438	0.241219	0	0	0.0001	0	0	0	0	0	0	0.00818136	0.0258268	0.0224122	0.050442	0.0386168	0	0.0415387	0	0.0126438	0.0110716	0.0628028	0	0.00707693	0.0521402	0.0167452	0.0258151	0.0340568	0	0	0.0287082	0.0414201	0.0259491	0	0.0283368	0.0253431	0.0196939	0	0.0606993	0	0	0	0.0441978	0	0	0.0147278
Macrophages M0	0.17819	0.14201	1.25477	0.00679387	0.0188719	0.337609	0.151941	0.0500299	0.0589768	0.154204	0.0325556	0.124151	0.261299	0.20384	0.0712901	0.149283	0.09065	0.32125	0.348576	0.210252	0.0609305	0.361444	0.337269	0.36114	0.334084	0.50392	0.0350365	0.0624917	0.270491	0.0371914	0.0916198	0.225664	0.267201	0.391354	0.161298	0.192594	0.139663	0.118113	0.131425	0.117108	0.0689488	0.15475	0.142623	0.065228	0.368387	0.178426	0.270071	0.14861	0.0682403
Macrophages M2	0.127264	0.161789	0.786605	0.000152526	0.000777655	0.15372	0.251364	0.0823343	0.210106	0.194088	0.203825	0.313455	0.212382	0.0670316	0.104655	0.233733	0.249421	0.0561076	0.191251	0.101006	0.0876013	0.0906323	0.134123	0.0937924	0	0.0236105	0.0639142	0.104132	0.130603	0.0182157	0.0928063	0.18973	0.124245	0.0972554	0.113868	0.080196	0.061009	0.132521	0.0925645	0.183799	0.193265	0.162449	0.035162	0.075427	0.080424	0.101447	0.249136	0.0733619	0.23398
T cells CD4 memory resting	0.0696708	0.103454	0.673445	0.000155531	0.000777655	0.136746	0	0.0649626	0.103113	0.0809391	0.267085	0.0316128	0.184006	0.035442	0	0.0722439	0.137628	0	0	0.0209269	0	0.056631	0	0	0.119993	0.135443	0.138623	0.0854068	0	0	0.0806614	0.106104	0	0	0.153262	0.103036	0	0.0278041	0	0.086394	0.179325	0.0275024	0.0820658	0.132147	0.001	0.00559592	0.107623	0.040338	0.0594871
Mast cells resting	0.0511232	0.0845712	0.604499	9.12423e-09	1.14053e-07	0	0.113234	0.0567041	0	0.0942087	0.0800528	0.0471816	0	0	0.0931366	0.0274002	0.0754122	0.0896093	0.0299006	0.0305554	0.056626	0.0371742	0.0446579	0	0	0	0.0423748	0.0624667	0.0004	0.0357877	0.0542782	0.0164001	0	0.0435305	0.0783724	0.100309	0.0351972	0.0758759	0.0774477	0.112767	0.0507515	0.128529	0	0.121538	0.033449	0.0469578	0.0370364	0.0353128	0.049071
Dendritic cells activated	0.0124448	0.0226555	0.549307	0.00160317	0.00572561	0	0.00193077	0.0116338	0	0	0.00582829	0.0062218	0.04384	0	0.0199835	0	0	0	0	0	0	0	0	0	0.0123871	0	0.0279073	0	0.0927602	0.0297674	0	0	0.0260254	0	0	0.00292341	0	0.0243608	0	0.0325231	0.0145478	0	0.02405	0	0	0.0352769	0	0	0
Monocytes	0.00755805	0.0152589	0.495319	0.00024362	0.00101508	0	0.0202285	0.0142507	0	0	0	0.0489086	0	0	0.00766358	0	0.00982943	0	0	0	0.00726934	0	0	0	0.0296316	0	0	0.0200141	0	0.00173093	0.0189278	0.043662	0	0	0	0	0.0103368	0.0534173	0	0.0279321	0	0	0.0052332	0	0	0.0355365	0.0176494	0	0.0213066
B cells memory	0.00319952	0.00735967	0.434737	0.0237955	0.0564284	0	0	0	0	0	0	0	0	0	0	0	0	0	0	0.0260296	0	0	0	0	0.00808528	0	0	0	0	0	0	0	0	0	0.0141583	0.105241	0.0205442	0.00313538	0	0	0	0	0	0	0	0.0109614	0	0.0558082	0
Dendritic cells resting	0.0180876	0.0535799	0.337582	5.82948e-11	1.45737e-09	0.00259284	0.00465952	0	0.00846516	0.0574724	0.0417341	0.00634672	0	0	0.0007	0.024282	0.0326974	0.0216125	0	0.00818033	0.00212485	0.00508062	0	0	0	0	0.0903239	0.00921026	0	0	0.105594	0.0835378	0	0.0074425	0.0111193	0.0270372	0	0.235519	0	0.100719	0.0468314	0.0154863	0	0	0	0.0035006	0.0102603	0.01017	0.0871502
Eosinophils	0.000151721	0.000233428	0.649971	0.668809	0.726967	0	0	0	0	0	0	0	0	0	0	0	0	0	0	0	0	0	0	0	0	0	0	0	0	0	0	0	0	0	0	0	0	0	0	0	0	0	0	0	0	0	0	0	0
Neutrophils	0.00691956	0.00647734	1.06827	0.849195	0.884578	0.00849375	0	0.0155123	0.168251	0.00852656	0.0153274	0.0104503	0	0.0570446	0.018001	0	0.00410402	0	0.00691825	0	0	0	0	0	0	0	0	0	0	0	0	0	0	0	0.0112941	0.00295032	0.0024505	0	0	0	0	0	0.00826015	0	0	0.0034732	0	0.00747811	0.00859164
P-value	0.0725287	0.0480902	1.50818	0.251798	0.34972	0	0	0.02	0.1	0	0.11	0	0.04	0.02	0	0	0	0.05	0	0	0	0	0	0	0.1	0.1	0	0	0	0	0.44	0	0	0	0	0	0	0	0	0	0	0	0.42	0	0	0	0	0	0
Pearson Correlation	0.300559	0.31033	0.968515	0.595711	0.676945	0.296499	0.234638	0.187009	0.121157	0.50395	0.116319	0.454994	0.175689	0.188586	0.445916	0.26287	0.311079	0.167129	0.297704	0.528311	0.450974	0.384492	0.431238	0.225794	0.118354	0.119872	0.396069	0.267228	0.321058	0.315504	0.0299678	0.300107	0.313174	0.504891	0.384611	0.299164	0.493686	0.392705	0.197829	0.293867	0.29845	0.444815	0.0353872	0.315113	0.641616	0.288235	0.372006	0.361906	0.389905
RMSE	0.959402	0.95281	1.00692	0.430757	0.512807	0.971458	0.997497	1.00512	1.03168	0.863235	1.02197	0.889751	1.03636	1.00589	0.895912	0.980223	0.954528	1.02528	0.974279	0.856276	0.891665	0.929897	0.90587	1.00342	1.06388	1.09743	0.917263	0.969417	0.966532	0.951675	1.06029	0.961733	0.962191	0.862431	0.922656	0.958212	0.870596	0.91935	0.992189	0.960291	0.958643	0.894578	1.05043	0.950547	0.774975	0.965856	0.931879	0.932025	0.920058
[truncated: 421 more columns]

## Sheet: Supplementary Table ST8
Supplementary Table ST8- expression of 17 LncRNAs in high and low stemness cell lines
Expression of Seventeen LncRNAs	LncRNA ID	Avg High stemness	Avg Low stemness	FC	P-value	Correcteed p-value	253J	639V	AGS	AMO1	AN3CA	BEN	BFTC909	BHT101	BHY	BT20	BT474.1	BT483	BV173	C3A	CA46	CAKI2.1	CAL148	CAL29	CAL62	CAPAN2	CCK81	CHAGOK1	CHAGOK1.1	CI1	CMLT1	COLO678	COLO680N	CORL88	DANG	DAUDI	DB	DEL	DMS114	DMS153	DMS454	DOHH2	EBC1	ECC10	ECGI10	EOL1	EPLC272H	FADU	FU97
	Stemness category						High stemness	High stemness	High stemness	High stemness	High stemness	High stemness	High stemness	High stemness	High stemness	High stemness	High stemness	High stemness	High stemness	High stemness	High stemness	High stemness	High stemness	High stemness	High stemness	High stemness	High stemness	High stemness	High stemness	High stemness	High stemness	High stemness	High stemness	High stemness	High stemness	High stemness	High stemness	High stemness	High stemness	High stemness	High stemness	High stemness	High stemness	High stemness	High stemness	High stemness	High stemness	High stemness	High stemness
	U47924.29	0.366825	0.0844636	4.34299	6.0729e-09	6.88262e-09	0	0	0.6	0.2	0	0.9	0	0.1	0.1	0.8	0.5	0.6	0	0	0	0	0.3	0.7	0	0.8	0.3	0.1	0.1	0	0.2	1	1.2	0.3	0.5	0	0	0	0	0.2	0.2	0	0.3	0.4	1.7	0	0.2	0.5	0.2
	RP11-127I20.5	0.350711	0.097164	3.60947	1.55926e-13	2.40976e-13	0	0.1	0.1	0	0.2	2.1	0	0	0	1.2	1	1.4	0.1	0.2	0	1.9	1.1	0.2	0	0.2	0.8	0.5	0.4	0	0.1	1	0.1	0.4	0.6	0	0	0	1.2	0.2	0.6	0	0.1	0.1	1.2	0	0	0.2	0.3
	RP11-55K13.1	0.379147	0.1127	3.3642	3.18436e-34	5.41341e-33	0.1	0.3	0.3	0.2	0.2	0.4	0.3	0.4	0.5	0.5	0.3	0.5	0	0.3	0.2	0.2	0	0.3	0.3	0.6	0.2	0.2	0.3	0.3	0.1	1.3	1.1	0.2	0.2	0.2	0.6	0.1	0.3	0.2	0.1	0.2	0.2	0.1	0.6	0.6	0.2	0.3	0.2
	ZNF252P-AS1	0.53981	0.163995	3.29163	2.77667e-29	2.36017e-28	0.2	0.8	0.3	0.1	0.4	0.6	0.6	0.5	0.6	0.2	0.4	0.6	0.4	0.3	0.5	0.1	0.9	0.2	0.5	0.5	0.3	0.2	0.3	0.3	0.2	0.6	1.3	0.4	0.3	0.4	0.6	0	0.1	0.2	0.4	0.3	0.2	0.4	0.6	1.3	0.4	0.2	0.1
	RP11-146F11.5	3.46066	1.07756	3.21158	3.8222e-20	1.29955e-19	5.4	3.1	2.5	2.5	1.5	3.8	3.7	4.7	2.5	1.6	1.2	1.9	1.3	1.4	1.3	1.1	2.7	5.9	6.8	3.9	0.7	0.1	0.3	4.3	1.6	4.3	7.2	4.2	2.4	2.3	3.7	2	1.6	1.6	1.9	8.3	2	2	2.6	13.5	0.9	3	6.3
	RP11-108L7.15	6.04929	2.01702	2.99913	5.61833e-29	3.18372e-28	1.9	10.3	3.7	4.3	7.8	1.5	2.3	2.3	3.8	1.9	3.8	2	3.2	6.5	3.3	1.5	3	6.3	5.5	6.1	12.1	5	6.1	7	5.1	8.5	7.1	4.5	6	6.4	3.4	2.5	4.5	5	5.2	7.3	6.4	3.9	1.9	10.8	3.9	4	4.9
	RP11-485G7.6	2.49479	0.835265	2.98682	1.40123e-17	2.97762e-17	1.4	1.5	1.6	1.7	1.4	0.9	0.7	1.2	1.5	1.3	0.9	1.8	1.8	1.5	2.4	1.6	1.6	1.9	3.6	3	4.9	1.4	0.9	3.1	5.2	5.2	1.9	2	1.8	9.1	0.6	1.4	0.9	1.9	2.8	4.8	2.3	2.3	1.1	11.9	1	1.5	2.2
	RP11-126L15.4	5.23033	1.81393	2.88342	7.56412e-20	2.14317e-19	5.5	8.5	2.7	3.8	2.5	2.6	3.7	31.5	4.1	2.2	5.8	4.2	3.4	6.1	2.9	2.1	6.6	10.9	9.2	4.7	26.8	11.7	11.3	8.1	1.6	13.7	7.5	1.2	9	10.5	3.5	1.7	2.4	0.8	1.6	5.4	17.3	4.9	5.6	15.9	11.2	3	1.3
	RP11-560J1.2	1.55166	0.551788	2.81206	7.51054e-11	9.82148e-11	2.3	3	0.7	0.9	1.1	1.7	0.6	1.1	1.1	1.3	1.1	0.9	0.8	1.1	2.3	0.9	3.1	1.8	1.9	1	1.5	1.4	1.8	0.3	1.5	1.7	12.2	1.1	1.1	1.5	0	3.8	3.4	0.9	1.4	1.4	1	1.3	1.2	10.4	1.4	0.5	0.9
	LINC01572	1.33318	0.475092	2.80614	1.02164e-27	4.34197e-27	0.9	1.8	0.5	1	1.2	1	1	0.8	0.9	1.8	0.3	0.4	1.2	1.3	2.1	0.5	0.2	1.8	1.4	1.5	2.6	0.6	1	1.3	2.2	2.9	3.4	1.5	1.1	2.9	2.6	1.5	2.3	1.8	0.9	1.4	1.5	0.7	1	2.9	1	1.3	1.7
	CTD-2033A16.3	1.94692	0.700986	2.7774	1.11216e-12	1.57555e-12	2.8	1.5	0.3	0.5	1	7.5	2.5	2.1	2.2	10.4	2.9	1.6	0.1	2.7	0.1	1.6	1.1	3.4	0.4	4.1	2.9	3.8	5.1	0	0.3	3.8	7.6	3.1	2.9	0.1	0.1	1.4	0.3	1.9	2.8	0	6.8	0	6.4	0.8	1.8	2.6	2
	UBE2Q1-AS1	2.05829	0.771887	2.66658	3.53459e-19	8.58402e-19	0.9	3.2	4	3.1	2	3	0.7	4.4	0.4	2.4	0.3	1.5	1	1.5	1.4	1.7	1.3	2.2	1.9	1.2	2.8	0.9	2	1.8	0.8	8.5	1.6	0.6	0.6	1.4	1.3	3.5	1	1.4	0.9	1.7	0.7	2	2	6.3	0.9	1.4	1.2
	TFAP2A-AS1	2.72796	1.04945	2.59943	9.76986e-07	9.76986e-07	7.2	1.9	0.5	1.3	3.9	0.8	0.2	0.7	1.8	2.9	0.8	1.7	4.3	0	0	3.1	2.1	2.2	0.9	1.2	0.4	1.5	2.4	11.7	1.3	3	2.6	2.4	0.6	0	0	6.4	4.7	2.7	0.1	0.4	0.6	6.4	0.5	6.2	1.4	0.5	0
	RP11-932O9.10	4.35592	1.67756	2.59659	1.16172e-15	1.97493e-15	1.3	5.1	3.3	1.4	3.4	1.2	3.4	1.1	1.1	3	0.9	0.7	17.2	1.8	5.9	0.8	0.6	4.1	6.4	2.8	1.8	1.3	1.3	12.6	5.2	8.4	2.6	1.4	1.7	5.1	7.2	4.2	1.3	1.7	0.9	7.5	6.8	1.3	0.6	23.1	3.6	2.7	1.8
	LINC01271	0.398578	0.164858	2.4177	1.44411e-07	1.53436e-07	1.5	0.2	0.1	0	0.5	2.9	1.1	1	0.4	1.7	0.6	0.1	0	1.9	0	1	0	0.3	0.2	0.1	0.2	0.5	1.7	0	0	0.5	2.6	0.1	0.3	0	0	2.6	0.1	0.1	0.9	0	0.1	0.1	1.1	0	0.6	1.3	0.2
	RP11-118K6.3	1.11896	0.465845	2.402	1.26242e-10	1.53294e-10	1.8	0.8	0.5	0.8	0	0.5	1.6	1.2	0.7	0.4	0.4	0.5	0.6	0	2	6.9	0.3	0.7	0.6	1.2	0.2	0.5	0.4	1.6	1.3	2.9	4.4	0.1	0.3	0.3	0.6	2	0.6	0.2	0.1	0.8	0.2	0.5	1.7	4.8	0.7	0.2	0
	RP11-525G13.2	1.80758	0.771147	2.34402	6.4715e-16	1.22239e-15	1.6	3	3.5	3.5	1.9	1.9	1.5	2.5	0.6	1.3	1.5	1.6	1.2	1.5	0.4	1.2	1.2	0.9	2.1	1.4	2.1	1.4	2.1	1.4	1	3.4	1.6	1.4	1.4	0.5	1.3	1.3	0.9	2.3	2.4	0.5	0.6	2.4	1.5	8.9	1	1.1	1.1
[truncated: 979 more columns]
